# Supplementary material for: AST-to-Platelet Ratio Index as Potential Early-Warning Biomarker for Sepsis-Associated Liver Injury in Children: A Database Study
Source: Front Pediatr. 2019 Aug 21;7:331. doi: 10.3389/fped.2019.00331 (PMC6713043; doi:10.3389/fped.2019.00331)
Supplement: Supplementary file 1 [file Table_1.XLS]

## Sheet: Sheet1
Case No.	Body weight (kg)	Age（month）	Gender	gender	Discharge	length of hospital stay	SALI	Severe Sepsis	shock	severe sepsis	CPR	PLT	MPV	PDW	L-PCR	PCT	ALT	AST	TBIL	DBIL	rGGT	ALP	CR	BUN	LDH	PT	Fib	INR	Lac	WBC	CRP	APRI	PRISM		respiratory	renal	brain	gastro	prog	PLTWBC	APRI group	dysfunction	MPVPLT
No.1	30	66.7667	F	1	0	17	0	1	0	1	0	246	11.4	14.9	35.7	0.31	28	29	8.13	3.7	77	129	41	3.5	313	12.9	2.27	1.11	0.7	16.75	125	0.117886	5		0	1	0	0	0	14.6866	0	1	4.63415
No.2	5	9.43333	F	1	0	34	0	1	0	1	0	840	8.7	7.7	12.4	0.78	10	38	6.61	0.33	25	41	14	5.6	328	11.5	2.32	0.99	1.3	17.72	18	0.0452381	8		1	1	0	0	0	47.4041	0	2	1.03571
No.3	8.1	8.6	M	0	2	21	0	1	0	1	0	151	13.1	17.7	49	0.21	34	33	12.99	1.9	30	192	146	19.8	400	14.8	2.02	1.29	6.2	11.29	56	0.218543	12		0	1	1	0	1	13.3747	0	2	8.6755
No.4	4.2	19.3333	F	1	0	6	0	1	0	1	0	150	13.2	15.9	44.3	0.2	31	174	18.69	1	8	85	98	19	1027	14.9	1.71	1.29	7.2	7.88	17	1.16	12		1	1	0	0	0	19.0355	1	2	8.8
No.5	9.8	14.5333	M	0	0	27	0	1	0	1	0	231	10.9	13.7	31.6	0.25	22.6	38.6	5.1		15	91.31	2641	7.4	521	12.4	1.03	1.07	1.8	6.25	6	0.1671	10		0	0	0	0	0	36.96	0	0	4.71861
No.6	6.3	4.56667	M	0	1	5	0	1	0	1	0	21					16	15	27.71	9.9	51	69	1450	5.4	326	16.2	1.8	1.42	3.7	0.83	23	0.714286	16		1	0	0	0	1	25.3012	1	1
No.7	13.9	46.8667	M	0	1	1	1	1	0	1	0	236	9.5	10.1	20.4	0.23	532	583	6.23	0.7	5	132	138	12.9	1067	28.1	1.01	2.53		19.78	3	2.47034	18		0	0	0	0	1	11.9312	1	0	4.02542
No.8	20	88.2	F	1	1	4	1	1	0	1	0	14					656	747	38.7	44.85	29	153	122	22.2	2030	17.1	0.89	1.52	10.4	4.66	128	53.3571	17		0	0	0	0	1	3.00429	1	0
No.9	5.6	5.5	M	0	1	82	1	1	0	1	0	127	10.2	10.6	26.7	0.18	451	1043	22.7		41	118	111	11.6	4221	39.7	1.38	3.74	11.4	16.54	9	8.2126	17		0	0	0	0	1	7.67836	1	0	8.0315
No.10		176.133	M	0	0	14	0	1	0	1	0	59	13.4	19.1	53	0.08	11	33	4.01	2.23	10	94	76	4.2		14.7	1.88	1.27	2.9	19.97	65	0.559322	9		1	0	0	0	0	2.95443	1	1	22.7119
No.11	15	39.6667	M	0	0	44	1	1	0	1	0	23	12.2	14.9	40.9	0.18	228	694	11	7	45		65	11.9	1820	14.5	3.88	1.26	5.8	3.7	18	30.1739	15		0	0	0	0	0	6.21622	1	0	53.0435
No.12	12	45.1333	F	1	0	11	0	1	0	1	0	57	10.7	10.8	27.4	0.18	40	92	3	1	23	232	50	12.6	517	13.9	2.7	1.2	1.3	8.94	36	1.61404	12		0	0	0	0	0	6.37584	1	0	18.7719
No.13	4.3	2.53333	M	0	1	21	0	1	0	1	0	45					24	54	17.94	6.64	24	345	47	9	1070	13.2	0.44	1.14	2.5	1.55	8	1.2	17		1	0	0	0	1	29.0323	1	1
No.14		23.9	M	0	1	33	0	1	0	1	0	303	11.5	13.5	36.3	0.36	57	47	4.8		35	55	44	3.9	1855	13.9	1.77	1.28	3.5	13.66	49	0.155116	5		0	0	0	0	1	22.1816	0	0	3.79538
No.15	18	36.5	M	0	0	52	0	1	0	1	0	18					45	177	35.57	7.71	14	129	43	13.6	3060	25	0.37	1.11	4.4	15.01	61	9.83333	16		1	0	0	1	0	1.1992	1	2
No.16	34	122	F	1	1	28	0	1	0	1	0	545	10.6	12.6	29.6	0.59	11	33	6.38	2.14	12	104	42	3.2	518	13	5.12	1.12	2.3	9.82	107	0.0605505	5		1	0	0	1	1	55.499	0	2	1.94495
No.17	25	90.7667	F	1	0	40	0	1	0	1	0	58	11.2	14.2	36.8	0.09	16	61	3.96	1.65	11	56	41	2.1	711	10.7	2.65	0.92	2.9	3.74	114	1.05172	9		0	0	0	0	0	15.508	1	0	19.3103
No.18	15	42.5333	M	0	0	8	0	1	0	1	0	84	10.6	10.2	25.8	0.1	12	23	3	1	8	210	34	3.3	219	11	2.31	0.95	1.2	3.86	7	0.27381	9		0	0	0	0	0	21.7617	0	0	12.619
No.19		2.06667	F	1	0	20	0	1	0	1	0	173	11.2	12.5	32.3	0.19	74	102	35.99	8.27	162	805	33	3.5	942	12.1	3.48	1.04	11.2	13.98	33	0.589595	7		1	0	0	0	0	12.3748	1	1	6.47399
No.20	22	93.5	M	0	0	3	1	1	0	1	0	20	12	17.7	38.1	0.03	1348	1887	150		273	505	32	5.2	1008	12.2	1.47	1.05	2.7	1.44	13	94.35	16		0	0	0	0	0	13.8889	1	0	60
No.21	10	31.8	M	0	1	6	0	1	0	1	0	51	12	14.1	38.3	0.06	17	24	47.16	39.17	75	289	30	5.4	299	17	4.64	1.47	1.2	14.24	170	0.470588	9		0	0	0	0	1	3.58146	1	0	23.5294
No.22	13	30.8333	F	1	0	11	0	1	0	1	0	207	10.9	13.1	32.2	0.24	16	48	12.97	3.83	8	226	30	4.3	518	13	4.16	1.12	1.3	14.99	29	0.231884	5		0	0	0	0	0	13.8092	0	0	5.2657
No.23	14	120.4	F	1	2	13	1	1	0	1	0	1	9.4	9.8	20	0.04	91	67	21.78	10.89	19	297	29	3.7	341	12.9	1.7	1.18	1.7	0.87	89	67	16		0	0	0	0	1	1.14943	1	0	940
No.24	10	8.03333	M	0	0	46	0	1	0	1	0	80	13.4	20.6	52.6	0.15	22	29	4.73	1	12	124	28	2.9	198	13.6	5.35	1.18	1	11.14	170	0.3625	9		0	0	0	1	0	7.18133	1	1	16.75
No.25	9.5	10.2	M	0	1	14	1	1	0	1	0	64	12.2	16.3	41.7	0.09	118	950	16	9.4	490	668	28	5.5	8380	180	0.35		2.1	5.27	51	14.8438	17		0	0	0	0	1	12.1442	1	0	19.0625
No.26	20	64.9	M	0	0	12	1	1	0	1	0	257	12.8	16.3	48.4	0.36	112	228	26.86	20.62	67	297	27	3.3	374	14.6	5.68	1.27	1.2	11.71	56	0.88716	7		0	0	0	0	0	21.9471	1	0	4.98054
No.27	15	29.8	F	1	0	16	0	1	0	1	0	305	11.1	12.7	34	0.39	14	36	7		11	231	26	3.1	999				2.2	19.31	43	0.118033	8		1	0	0	0	0	15.7949	0	1	3.63934
No.28	11	11.2333	M	0	0	28	0	1	0	1	0	269	13.4	18.2	51.1	0.41	12	42	2	1.12	17	61	26	2.3	700	10.7	3.27	0.98	2.2	9.15	23	0.156134	5		1	0	0	0	0	29.3989	0	1	4.98141
No.29	7.5	4.73333	M	0	0	12	0	1	0	1	0	284	10.7	11.5	28.7	0.38	11	30	13.62	0.85	28	118	25	3.9	427	14.1	4.58	1.22	1	9.82	190	0.105634	5		0	0	0	0	0	28.9206	0	0	3.76761
No.30	9	14.6	F	1	0	54	1	1	0	1	0	202	11.2	13.4	35.1	0.36	363	388	82.58	50	353	232	24	1.2	753	18.5	1.81	1.63	3.1	7.32	54	1.92079	7		0	0	0	0	0	27.5956	1	0	5.54455
No.31	12.5	12.1	M	0	0	23	0	1	0	1	0	187	12.9	17.3	48.9	0.24	37	169	8.02	3.39	59	160	22	2.3	1300	12.4	2.48	1.07	0.4	3.2	6	0.903743	7		0	0	0	0	0	58.4375	1	0	6.8984
No.32	14	30.1333	M	0	0	13	0	1	0	1	0	191	10.7	12.1	29.8	0.23	8	36	5.33	1.51	9	776	22	2.3	484	10.3	3.34	0.95	3.9	5.26	45	0.188482	8		1	0	0	0	0	36.3118	0	1	5.60209
No.33	9	11.7	M	0	0	5	0	1	0	1	0	272	11.2	12.9	33.4	0.3	30	77	4.15	2.02	22	90	22	4.5	904	11.8	4.48	1.02	1.1	4.21	103	0.283088	5		1	0	0	0	0	64.6081	0	1	4.11765
No.34	9	14.5333	F	1	0	9	0	1	0	1	0	5					11	31	5.29	0.84	4	177	21	6.4	356	14.9	3.05	1.29	1.1	7.26	59	6.2	13		0	0	0	0	0	0.688705	1	0
No.35	10.1	10.5667	F	1	0	27	1	1	0	1	0	29					837	1410	36.72	33.49	196	183	20	2.3	2140	18.1	0.75	1.57	2.7	5.09	28	48.6207	12		0	0	0	0	0	5.69745	1	0
No.36	7.5	3	F	1	0	9	1	1	0	1	0	60	11.6	17.6	38.7	0.11	568	1082	7		52	193	20	2.7	356	15.4	2.27	1.33	3.6	18.47	106	18.0333	11		0	0	0	0	0	3.24851	1	0	19.3333
No.37	6	1.73333	F	1	1	5	0	1	0	1	0	142	10.6	11.2	28.1	0.17	26	41	24.19	7.26	31	128	19	2.5	414	16.3	2.86	1.41	9.5	1.52	129	0.288732	11		1	0	0	0	1	93.4211	0	1	7.46479
No.38	15	40.6	F	1	0	38	0	1	0	1	0	30	12.2	20.7	44.4	0.45	28	29	5.78	3.69	35	116	19	3	329	12.6	3.87	1.09	1.7	5.98	42	0.966667	10		0	0	1	1	0	5.01672	1	2	40.6667
No.39	11.5	22.1	F	1	0	34	1	1	0	1	0	8					60	391	105.11	75.1	223	408	19	4.7	3127	13.7	0.78	1.19	3.6	0.25	66	48.875	17		1	0	0	0	0	32	1	1
No.40	13	32.5333	M	0	0	50	0	1	0	1	0	65	10.8	17.3	32.2	0.25	34	32	2.24	1.75	24	114	18	5.8	1230	10.7	1.68	0.92	2.6	1.81	119	0.492308	16		1	0	0	0	0	35.9116	1	1	16.6154
No.41	6.3	3.43333	M	0	1	19	1	1	0	1	0	8	7.7	10.6	13.1	0.01	167	66	4.93	1.9	49	113	16	2	375	11.6	1.55	1	1.7	6.08	11	8.25	12		1	0	0	0	1	1.31579	1	1	96.25
No.42	5	4.03333	F	1	1	6	0	1	0	1	0	100	13.3	24.2	49.1	0.14	49	124	3.31	0.82	78	58	14	1	1470	11.2	0.87	0.97	0.8	1.48	10	1.24	13		1	0	0	0	1	67.5676	1	1	13.3
No.43	14	45.8	M	0	1	25	1	1	0	1	0	186	11.5	12.5	34.7	0.25	187	218	11.3		24	83	14	1.8	1864	12.6	2.19	1.16	1.8	2.2	81	1.17204	13		1	0	0	1	1	84.5455	1	2	6.1828
No.44	9	11.6333	F	1	1	6	1	1	0	1	0	46	13.5	20.7	52.1	0.11	8	37	85.93	60.37	132	164	11	1.6	396	11.5	1.79	0.99	2.7	12.11	58	0.804348	12		0	0	0	0	1	3.79851	1	0	29.3478
No.45	17.2	101.3	F	1	0	27	0	1	1	0	0	44	14	23.8	56.2	0.12	34	125	10.8		48	141	438	63	3015	16.3	1.66	1.41	4.5	9.57	92	2.84091	15		1	1	0	0	0	4.5977	1	2	31.8182
No.46	24	91.7333	M	0	1	3	1	0	1	0	0	29	12.8	18.7	44.9	0.04	449	1146	6.33	2.8	99	308	88	8	1489	34.7	1.19	3.16	5.3	14.97	7	39.5172	20		1	1	1	0	1	1.93721	1	3	44.1379
No.47	5.5	10.1333	F	1	1	6	0	1	1	0	0	129	11.2	12.9	32.7	0.23	63	122	6.77	1.21	18	133	65	11.6	1047	12.2	5.58	1.05	2.2	7.94	180	0.945736	10		1	1	0	0	1	16.2469	1	2	8.68217
No.48	13	22	F	1	1	2	0	1	1	0	0	135	10.2	10.4	25.6	0.42	25	62	7	2	14	161	60	11.8	305	12.6	1.55	1.09	15	8.7	3	0.459259	10		1	1	0	0	1	15.5172	1	2	7.55556
No.49	42	173.3	F	1	0	16	0	1	1	0	0	139	11.5	13.3	37.2	0.17	16	26	8.64	3.98	6	69	58	5.7	334	14.8	5.61	1.28	2.4	13.73	180	0.18705	10		0	1	0	0	0	10.1238	0	1	8.27338
No.50		57.1333	M	0	0	44	0	0	1	0	0	290	10.3	11.5	26.1	0.3	15	41	3.56	1.2	12	170	34	4.9	375	11.8	2.93	1.02	2.3	6.3	5	0.141379	5		1	1	0	1	0	46.0317	0	3	3.55172
No.51		9.76667	F	1	0	51	0	0	1	0	0	93	12.6	19.9	43.3	0.23	58	283	3.25	1.77	34	80	33	2.1	3113	12.9	1.62	1.12	1.7	2.62	19	3.04301	13		1	1	0	0	0	35.4962	1	2	13.5484
No.52	13	51.3667	F	1	1	6	0	0	1	0	0	108	12.2	14.3	42.3	0.13	7	98	4.99	0.19	7	72	27	7	3210	12.6	2.85	1.09	4.6	7.41	32	0.907407	10		1	1	1	0	1	14.5749	1	3	11.2963
No.53	7.6	6.3	F	1	0	16	1	0	1	0	0	301	10.8	12	29.9	0.48	107	25	5.28	1.2	18	175	339	31.5	610	16.1	2.32	1.41	4.3	21.33	55	0.0830565	12		1	1	1	0	0	14.1116	0	3	3.58804
No.54	29.3	151.633	M	0	1	25	0	0	1	0	0	31					75	93	46.9		53	80	181	10.4	271	49.3	2.64	5.06	3.3	0.63	150	3	22		0	1	0	0	1	49.2063	1	1
No.55	7.3	7.36667	M	0	0	24	0	1	1	0	0	94	10.8	12.7	31.6	0.5	33	84	7.97	1.7	9	224	172	16.1	565	20.4	2.89	1.79	5.4	4.5	116	0.893617	14		1	1	0	1	0	20.8889	1	3	11.4894
No.56	19	68.7667	M	0	0	15	0	0	1	0	0	312	9.6	9.7	20	0.49	11	27	6.79	1.65	6	224	94	8.1	358	15.9	2.02	1.39	5.1	16.51	43	0.0865385	10		0	1	0	1	0	18.8976	0	2	3.07692
No.57	11.5	17.4333	F	1	0	25	0	0	1	0	0	73	12.5	20.5	43.7	0.25	72	271	7	4	5	99	89	16.9	588	34.2	2.24	3.11	6.8	4.56	151	3.71233	17		0	1	0	0	0	16.0088	1	1	17.1233
No.58	27	82.0333	F	1	0	12	0	1	1	0	0	102	12.6	16.2	47.4	0.14	21	35	8.45	2.7	31	170	85	11.2	584	13	5.33	1.13	2.8	10.81	180	0.343137	12		0	1	0	0	0	9.43571	1	1	12.3529
No.59	30	113.933	M	0	0	14	0	0	1	0	0	98	11.3	13.7	35.1	0.12	15	11	3.07	2.32	12	175	80	10.7	206	14	1.7	1.22	3.5	4.61	112	0.112245	12		0	1	0	0	0	21.2581	0	1	11.5306
No.60	8.59	7.16667	M	0	0	9	0	0	1	0	0	528	10.3	11.5	26.8	0.54	26	31	1.42	0.54	20	208	63	12	292	13.7	2.24	1.18	0.7	22.09	4	0.0587121	8		0	1	0	0	0	23.9022	0	1	1.95076
No.61	7.3	3.43333	M	0	0	41	0	1	1	0	0	135	13.4	19.4	50.7	0.29	23	43	35.57	22.23	72	216	54	6.6	360	17.2	2.13	1.49	3	5.81	84	0.318519	10		1	1	0	0	0	23.2358	0	2	9.92593
No.62	14	48.4667	F	1	0	26	0	0	1	0	0	113	10.7	13.5	32.2	0.12	20	45	19.16	11.72	45	97	19	2	450	12.2	5.48	1.06	0.9	5.17	128	0.39823	7		1	1	0	0	0	21.8569	1	2	9.46903
No.63	9.5	46.8667	M	0	1	3	0	1	1	0	0	59	10.5	11.6	28.7	0.11	74	43	2.62	1.4	47	153	18	3.3	535	12.9	5.26	1.17	3.3	3.94	170	0.728814	9		1	1	0	0	1	14.9746	1	2	17.7966
No.64	7.5	6.8	M	0	0	17	0	1	1	0	0	191	10	10.6	23.7	0.21	58	45	5.32	1.62	21	96	17	4.6	364	13.1	3.83	1.13	2.9	0.54	154	0.235602	11		1	1	0	0	0	353.704	0	2	5.2356
No.65	9.5	15.2	M	0	0	22	0	1	1	0	0	20	13.4	19.3	50.9	0.07	20	46	3.06	2.14	108	181	71	8.7	316	19.1	1.71	1.65	6.4	8.27	112	2.3	13		0	1	0	0	0	2.41838	1	1	67
No.66		177.5	F	1	2	15	0	0	1	0	0	116	11.4	13.8	35.3	0.21	59	88	13.97	2.9	186	88	257	8.6	2182	15.5	4.55	1.35	9.3	1.46	200	0.758621	17		1	0	0	0	1	79.4521	1	1	9.82759
No.67	12	16.9667	F	1	0	8	0	1	1	0	0	250	9.2	9.6	17.5	0.3	23	46	3.37	0.7	14	208	133	13.2	309	14.7	2.24	1.28	2.8	8.47	54	0.184	10		0	0	0	0	0	29.5159	0	0	3.68
No.68	4	16.0667	F	1	1	1	0	1	1	0	0	214	10.8	12.1	30.8	0.23	31	110	9.1		11	1026	126	17.7	1910	14.3	3.57	1.32	3.2	22.34	19	0.514019	10		1	0	0	0	1	9.57923	1	1	5.04673
No.69	15	28.1333	F	1	1	30	1	1	1	0	0	108	11.6	15.5	39	0.19	1283	2779	10.9	4.68	23	77	104	20.3	2970	17.9	0.95	1.55	7	6.49	12	25.7315	14		0	0	0	0	1	16.641	1	0	10.7407
No.70	7	18.7667	M	0	1	2	0	1	1	0	0	75	11.5	15	38.4	0.28	18	119	8.3	0.72	4	100	81	21.1	623	16.8	1.58	1.45	4.3	6.46	29	1.58667	14		0	0	0	0	1	11.6099	1	0	15.3333
No.71	21	88.9333	M	0	0	19	0	0	1	0	0	363	9.4	10.8	20	0.34	24	87	16.8	5.5	10	240	71	16.6	277	13.9	3.75	1.21	1.7	8.11	100	0.239669	8		0	0	0	0	0	44.7596	0	0	2.58953
No.72	8	5.06667	F	1	0	45	1	1	1	0	0	115	11.5	11.7	32.9	0.21	206	627	7.26	1.34	14	76	66	10.8	1680	17.2	3.58	1.51	5.8	12.33	170	5.45217	12		0	0	0	0	0	9.32685	1	0	10
No.73	11.1	19.9667	M	0	0	52	1	0	1	0	0	63	9.8	13.5	25.6	0.08	108	237	7.2	3.15	14	207	65	7.4	583	17	1.7	1.52	3.5	2.14	5	3.7619	18		0	0	1	0	0	29.4393	1	1	15.5556
No.74	24	86.8	F	1	0	3	0	1	1	0	0	192	10.9	12.8	32.9	0.21	46	39	24	18	33	115	57	8.4	226	15.9	5.18	1.38	1.8	13.21	117	0.203125	10		0	0	0	0	0	14.5344	0	0	5.67708
No.75	6.1	4.16667	M	0	0	14	1	1	1	0	0	181	11.3	13	34.1	0.3	125	133	3.51	0.9	22	273	52	8.9	418	12.3	0.84	1.06	7.3	11.05	5	0.734807	12		1	0	0	0	0	16.3801	1	1	6.24309
No.76	14	114.367	M	0	0	23	0	0	1	0	0	198	10.3	11.9	27.2	0.26	20	38	13.4		14	149	51	7.1	928	16.5	4.57	1.44	2.8	8.97	122	0.191919	10		0	0	0	0	0	22.0736	0	0	5.20202
No.77	56	112.467	M	0	0	4	1	0	1	0	0	158	11.2	12	33.8	0.24	149	69	23.2		59	357	48	6.6	736	11.7	2.21	1.07	2.7	7.22	19	0.436709	12		0	0	0	0	0	21.8837	1	0	7.08861
No.78	15	36.5	M	0	0	16	0	0	1	0	0	161	10.5	11.9	26	0.22	13	36	10.93	5.25	11	178	47	4.9	448	18.2	3.71	1.58	5	16.05	157	0.223602	7		1	0	1	0	0	10.0312	0	2	6.52174
No.79	3.6	2.6	M	0	0	8	0	0	1	0	0	299	9.7	10.1	21.6	0.37	27	47	18.8	4.7	24	197	46	2.6	347	13.4	0.77	1.16	2	5.94	5	0.157191	5		0	0	0	1	0	50.3367	0	1	3.24415
No.80		71.1333	F	1	0	64	0	0	1	0	0	289	10.1	10.4	23.9	0.29	37	56	8.47	3.42	19	124	46	6.9	438	15.1	1.2	1.32	0.6	3.3	7	0.193772	8		1	0	1	0	0	87.5758	0	2	3.49481
No.81	22.15	75.9	F	1	0	11	0	0	1	0	0	232	11.1	13.6	34	0.26	10	17	3.01	1.67	12	210	46	4.1	338				1.8	19.79	13	0.0732759	8		0	0	0	0	0	11.7231	0	0	4.78448
No.82	17	45.6333	M	0	0	27	0	1	1	0	0	101	12.2	13.6	41.6	0.12	22	31	7.58	4.44	13	91	44	7.9	328	12.5	5.41	1.08	2.6	1.53	180	0.306931	14		1	0	0	0	0	66.0131	0	1	12.0792
No.83	10	13.8667	M	0	1	7	0	1	1	0	0	4					39	169	7.23	0.5	12	148	44	9.3	706	31	2.18	2.7	7.5	4.9	180	42.25	16		0	0	0	0	1	0.816327	1	0
No.84	11.1	22.9	F	1	0	31	0	0	1	0	0	168	9.9	10.8	23.5	0.38	14	68	8.5		6	192	44	17.6	708	18.9	1.7	1.67	7.5	5.3	24	0.404762	10		1	0	0	1	0	31.6981	1	2	5.89286
No.85	47	142.8	M	0	2	42	0	1	1	0	0	1	12.2	16	41.2	0.13	37	95	11.4	3.41	25	85	43	4.9	1693	10.6	3.32	0.91	5.9	2.62	170	95	14		1	0	0	0	1	0.381679	1	1	1220
No.86	50	147.667	M	0	0	14	0	1	1	0	0	215	11.3	14.4	35.5	0.26	19	29	10.92	4.71	27	114	43	4.1	536	15.1	5.42	1.32	1.7	17.99	135	0.134884	5		0	0	0	0	0	11.9511	0	0	5.25581
No.87	8	59.4667	M	0	1	2	0	1	1	0	0	214	9.6	10	21.6	0.3	46	88	3.77	2.63	9	69	42	14.7	444	22.7	2.16	2.09	6.1	13.22	10	0.411215	11		1	0	0	0	1	16.1876	1	1	4.48598
No.88	12	19.5333	M	0	0	17	0	1	1	0	0	194	10	11.8	25	0.2	21	14	8.17	5.9	135	182	41	6.1	196	13.1	5.2	1.14	1.1	4.35	154	0.0721649	10		1	0	0	1	0	44.5977	0	2	5.15464
No.89	31	134.3	M	0	1	6	1	1	1	0	0	31					201	324	6.57	2.96	43	95	41	4.4	5210	12	0.64	1.03	3.7	12.09	24	10.4516	12		0	0	0	0	1	2.5641	1	0
No.90	7	2.6	M	0	0	13	0	0	1	0	0	136	12.9	16.5	49.4	0.4	34	61	39.88	13.39	69	176	41	6.6		33.6	0.55	3.04	15	14.5	30	0.448529	16		1	0	0	1	0	9.37931	1	2	9.48529
No.91		93.2	M	0	0	30	0	0	1	0	0	128	11.7	13.9	37.8	0.15	62	71	18	8	16	144	41	5.2	1115	11.9	2.17	1.03	2.9	12.64	7	0.554688	7		1	0	1	0	0	10.1266	1	2	9.14062
No.92	9.5	15.1333	M	0	1	2	1	0	1	0	0	36	12.6	14.7	43.2	0.05	434	842	4.12	1.8	3	262	41	3	1623				13.7	11.91	8	23.3889	15		0	0	0	0	1	3.02267	1	0	35
No.93	6	1.2	F	1	0	42	0	1	1	0	0	138	11.6	12.8	34.9	0.21	25	62	42.2	8.24	56	206	40	6.3	225	16.6	3.37	1.44	5.2	3.35	142	0.449275	10		1	0	0	0	0	41.194	1	1	8.4058
No.94	5.5	3.23333	M	0	0	17	1	1	1	0	0	82	14	18.3	56.9	0.21	63	38	85.72	73.8	214	115	40	6.6	369	15.2	3.97	1.31	2.1	4.07	94	0.463415	14		0	0	0	0	0	20.1474	1	0	17.0732
No.95	19.5	79	F	1	0	26	1	0	1	0	0	416	9.6	10.4	21	0.4	116	146	4.47	2.58	45	166	40	6.8	546	16.2	1.46	1.4	6.3	24.08	44	0.350962	10		0	0	0	0	0	17.2757	1	0	2.30769
No.96	30	155.467	F	1	0	19	0	1	1	0	0	89	11.9	14.2	38.5	0.14	26	38	5.9		24	142	39	4.4	1040	12.3	3.61	1.07	2.7	3.24	180	0.426966	9		1	0	0	0	0	27.4691	1	1	13.3708
No.97	21.5	155	M	0	0	39	0	1	1	0	0	40	9.1	10.1	19.9	0.04	11	23	4.5		10	79	38	3.4	560	15.4	2.85	1.34	1.8	5.19	174	0.575	10		1	0	0	0	0	7.70713	1	1	22.75
No.98	20.5	69.2	M	0	0	29	0	0	1	0	0	79	11.8	15.2	36.5	0.09	54	75	10.78	4.52	45	171	38	3.9	249	15.2	2.13	1.35	1.2	11.66	214	0.949367	9		1	0	0	1	0	6.7753	1	2	14.9367
No.99	44	101.167	F	1	0	33	0	1	1	0	0	125	11.2	13.5	34.5	0.2	14	26	13.71	4.71	20	92	37	2.1	518	16	4.24	1.4	1.4	8.74	190	0.208	7		1	0	0	1	0	14.3021	0	2	8.96
No.100	3.5	2.53333	M	0	0	1	1	1	1	0	0						226	206	119.76	102.59	344	1190	37	9.2	649	180			15				13		0	0	0	0	0		1	0
No.101	34	111.467	M	0	0	3	0	0	1	0	0	298	11.2	13.3	33.1	0.34	18	31	6.66	0.78	16	235	37	5.8	393	11.6	2.55	1	2.9	11.96	30	0.104027	8		0	0	0	1	0	24.9164	0	1	3.75839
No.102	15.7	38.0333	F	1	0	10	0	0	1	0	0	507	9.9	10.5	23.1	0.5	19	20	5.3		11	123	37	2.1		12.7	3.77	1.17	3.2	25.57	41	0.0394477	5		0	0	0	0	0	19.8279	0	0	1.95266
No.103	5	1.76667	F	1	1	2	0	1	1	0	0	66	12.4	16	39.2	0.25	73	97	48	30.8	193	217	36	6		15.4	2.83	1.35	14.7	8.9	139	1.4697	12		1	0	1	0	1	7.41573	1	2	18.7879
No.104	9	3.26667	M	0	0	17	0	1	1	0	0	145	13.2	18	50	0.23	6	11	4.11	2.59	5	56	36	4.2		20.4	0.63	1.77	2.7	1.84	59	0.0758621	11		0	0	0	0	0	78.8043	0	0	9.10345
No.105	9	29.4667	F	1	1	9	0	0	1	0	0	250	9.4	9.8	18.7	0.24	32	133	16	7.9	7	157	35	7.1	612	20.5	5.06	1.82		2.18	164	0.532	12		1	0	0	0	1	114.679	1	1	3.76
No.106	7	6	F	1	0	22	0	0	1	0	0	82	12.5	15.8	42.3	0.1	24	41	7.28	3.69	11	90	35	10	500	13.7	1.35	1.19	1.8	6.55	5	0.5	12		0	0	0	0	0	12.5191	1	0	15.2439
No.107	14	45.3333	F	1	0	22	0	0	1	0	0	157	11	12.5	32.9	0.34	43	129	3.93	2.99	25	219	35	4.2	381	14.6	1.91	1.26	2.5	3.98	7	0.821656	7		1	0	0	0	0	39.4472	1	1	7.00637
No.108	11	11.3333	M	0	1	1	0	1	1	0	0	217					72	224	2	1	7	128	34	4.9	1081	16.4	0.58	1.42	15	13.41	1	1.03226	9		1	0	0	0	1	16.182	1	1
No.109	17	161.8	M	0	1	1	0	0	1	0	0	468	10.3	12.1	26.6	0.48	26	36	8.33	1.7	45	151	33	9.4	384	11.1	2.71	0.95	2.8	13.24	7	0.0769231	8		0	0	0	0	1	35.3474	0	0	2.20085
No.110	30	112.4	F	1	2	2	0	0	1	0	0	247	9.3	9.4	18.4	0.23	5	15	3.62	2.05	8	186	33	3.9	173	14	3.05	1.22	0.6	12.37	45	0.0607287	5		0	0	0	0	1	19.9677	0	0	3.76518
No.111	5	8.9	M	0	0	19	1	0	1	0	0	266	12	14.6	37.8	0.32	198	326	4		27	104	33	4.5	670	11.7	2.38	1.01	1	5.68	6	1.22556	7		0	0	0	0	0	46.831	1	0	4.51128
No.112	14.3	40.9667	F	1	0	35	0	1	1	0	0	64	12.3	16	41.7	0.11	27	85	5.61	2.39	14	119	32	3.5	796	13.7	2.44	1.19	1.2	3.88	103	1.32812	9		1	0	0	0	0	16.4948	1	1	19.2188
No.113	10	13.8333	M	0	0	29	0	1	1	0	0	235	9.7	10.3	22.2	0.23	49	121	2.89	1.21	25	124	32	4.1	703	11.7	2.85	1.07	8.5	12.08	46	0.514894	6		1	0	0	0	0	19.4536	1	1	4.12766
No.114	6.5	32.2667	M	0	1	4	1	1	1	0	0	32	12.7	20.3	44.8	0.04	521	760	7.8		16	58	32	5.7	6500	22.8	1.59	2.14	2.1	25.59	6	23.75	18		0	0	0	0	1	1.25049	1	0	39.6875
No.115	13.4	51.1667	F	1	0	26	0	0	1	0	0	163					22	14	11.2	9.2	52	98	32	6.3	294	17.1	4.75	1.48	1.9	20.94	160	0.0858896	10		1	0	0	0	0	7.78415	0	1
No.116	4	5.46667	M	0	2	2	1	0	1	0	0	326	13.8	20.1	54.7	0.45	45	127	165.47	85.57	41	555	32	4.8	579	23.4	0.5	2.03	1.1	17.44	1	0.389571	10		1	0	0	0	1	18.6927	1	1	4.23313
No.117	10	19.2667	F	1	0	21	0	1	1	0	0	219	9.5	9.6	19.7	0.24	31	53	7.4		10	225	31	3.3	1851	13.1	2.56	1.21	1.9	10.23	4	0.242009	5		1	0	0	0	0	21.4076	0	1	4.3379
No.118	44.75	135.1	F	1	2	45	0	1	1	0	0	155	10.5	12.4	28.9	0.22	12	20	15.08	5.43	10	80	30	7.4	168	11.9	2.73	1.03	1.6	7.93	9	0.129032	10		1	0	0	1	1	19.546	0	2	6.77419
No.119	17.2	43.2333	F	1	0	16	0	0	1	0	0	427	9.2	9.6	18.1	0.39	20	26	4.6		18	148	30	1.9	1273	14.3	3.15	1.26	1.2	17.33	21	0.0608899	5		1	0	0	0	0	24.6394	0	1	2.15457
No.120		54.0667	M	0	0	71	1	1	1	0	0	431	10.2	11.6	26.8	0.44	86	97	7.34	1.1	18	205	29	6.6	403	11.7	2.46	1.01	1	15.8	6	0.225058	10		0	0	0	0	0	27.2785	0	0	2.36659
No.121	25.5	77.4333	F	1	0	9	0	0	1	0	0	395	9.5	10.9	21.1	0.38	20	26	4.46	1.6	17	150	29	3.2	525	11.5	2.05	1.06	3.5	31.1	53	0.0658228	5		0	0	0	0	0	12.701	0	0	2.40506
No.122	8	12.1667	M	0	0	33	0	0	1	0	0	294	12.5	16.4	44.1	0.6	45	47	4.1		23	154	29	5.6	814	13.8	1.72	1.27	1.8	9.25	36	0.159864	8		0	0	0	0	0	31.7838	0	0	4.2517
No.123	11.1	13.7667	M	0	0	12	0	0	1	0	0	144	10.5	11.5	27.6	0.15	36	48	3.7		16	217	29	3	728	11.9	3.56	1.09	1.9	7.86	180	0.333333	7		0	0	0	0	0	18.3206	0	0	7.29167
No.124	4.5	2.66667	F	1	0	25	0	0	1	0	0	315	12.5	18.9	44.5	0.36	26	33	3.46	1.53	36	220	29	3.1	310	11.1	2.79	0.96	5	4.5	62	0.104762	5		1	0	0	0	0	70	0	1	3.96825
No.125	42.5	167.433	M	0	0	53	0	0	1	0	0	176	12.3	16.6	41.4	0.22	9	36	3	0.6	46	163	29	4.9	589	12.2	5.18	1.05	2.2	28.92	143	0.204545	8		1	0	0	0	0	6.08575	0	1	6.98864
No.126	4	2.8	M	0	2	9	0	0	1	0	0	467	10	10.2	22.8	0.58	26	31	2.48	1.7	25	4	29	3.6		10.6	3.04	0.91	1.7	6.45	43	0.0663812	5		1	0	0	0	1	72.4031	0	1	2.14133
No.127	7.9	9.26667	M	0	0	8	0	0	1	0	0	509	10.9	12.5	31.6	0.56	16	32	2.33	1.04	11	164	29	8.5	415	11.4	2.65	1.04		12.45	15	0.0628684	8		0	0	0	0	0	40.8835	0	0	2.14145
No.128	4.9	4.33333	F	1	0	29	0	0	1	0	0	314	11.6	13	36	0.4	45	78	1.46	0.16	6	185	29	1.6	335	15.6	1.16	1.35	2	7.27	76	0.248408	5		1	0	0	0	0	43.1912	0	1	3.69427
No.129	34	105.967	F	1	0	60	0	1	1	0	0	223	10.1	11.2	25.3	0.44	79	89	15.1	2.1	158	316	28	3	1882	13.4	3.34	1.21	1.1	18.73	175	0.399103	5		1	0	0	0	0	11.906	1	1	4.52915
No.130	15.6	128.3	M	0	0	77	0	0	1	0	0	274	10.3	12	26.8	0.28	9	32	5.47	1.73	14	285	28	13.8	285	13.8	2.76	1.2	1.5	8.44	4	0.116788	8		0	0	0	0	0	32.4645	0	0	3.75912
No.131		12.9	M	0	0	14	0	0	1	0	0	231	12.1	14.4	41.4	0.28	17	46	4.03	0.9	10	309	28	4.9	315	13.7	3.29	1.19	1	9.8	30	0.199134	5		1	0	0	0	0	23.5714	0	1	5.2381
No.132	7.08	6.9	M	0	0	10	0	0	1	0	0	614	8.7	8.5	13.8	0.53	50	37	3.7		25	160	28	1.9	1335	12.9	2.2	1.19	0.6	12.97	3	0.0602606	5		0	0	0	0	0	47.34	0	0	1.41694
No.133	7.3	4.1	M	0	0	11	1	0	1	0	0	102	9.8	11.9	25.1	0.09	114	169	11.58	4.7	161	189	28	3.7	324	12.5	5.55	1.08	2.9	13.52	103	1.65686	9		1	0	0	0	0	7.54438	1	1	9.60784
No.134	9.1	8.76667	F	1	0	7	0	1	1	0	0	639	10.3	10.6	24.5	0.66	26	39	12.8		21	125	27	0.9	1441				2.9	18.3	106	0.0610329	8		0	0	0	0	0	34.918	0	0	1.61189
No.135	6	2.33333	F	1	1	2	0	1	1	0	0	446	10	10.6	23.4	0.6	33	40	10.4	4.8	45	242	27	4.7	1147	12.4	2.19	1.14	8.9	47.11	36	0.0896861	5		1	0	0	0	1	9.4672	0	1	2.24215
No.136	11.5	133.733	M	0	0	74	1	0	1	0	0	109	11.2	13.6	32.4	0.12	1020	1290	28.7		46	111	27	13.6	2151	17.4	1.12	1.55		2.86	10	11.8349	16		0	0	0	0	0	38.1119	1	0	10.2752
No.137	14	44.7	F	1	0	10	0	1	1	0	0	217	9.8	10.4	22.5	0.23	9	14	7.17	3.36	8	89	26	1.1	271	13.9	6.03	1.21	2	11.27	180	0.0645161	5		0	0	0	0	0	19.2547	0	0	4.51613
No.138	40	157.033	M	0	0	16	0	0	1	0	0	67	14.3	20.3	58.6	0.1	62	182	9.88	4.69	53	122	26	2.5	1894	11.2	1.39	0.97	3.1	1.02	31	2.71642	13		1	0	0	0	0	65.6863	1	1	21.3433
No.139	11.7	167.7	F	1	0	70	0	0	1	0	0	401	9.9	12.1	25.2	0.4	3	13	6.71	1.93	16	102	26	8.2	227	12.3	4.29	1.06	3.1	27.22	18	0.032419	8		1	0	0	0	0	14.7318	0	1	2.46883
No.140	20.4	53.3333	F	1	0	11	0	0	1	0	0	206	9.3	9.9	18.6	0.22	36	29	5.9		9	134	26	2.8	663	15	3.68	1.3	0.8	3.74	196	0.140777	5		0	0	0	0	0	55.0802	0	0	4.51456
No.141	8.6	8.83333	F	1	0	12	0	0	1	0	0	277	10.1	10.5	25	0.31	33	53	3.4		11	148	26	3	1187	12.4	1.96	1.08	2.6	3.63	1	0.191336	5		1	0	0	0	0	76.3085	0	1	3.64621
No.142	21.4	158.4	M	0	0	18	0	1	1	0	0	298	11.7	14.5	38.9	0.38	4	11	5.13	1.57	9	96	25	2.8	235	14.9	2.41	1.3	4.5	17.31	167	0.0369128	5		1	0	0	0	0	17.2155	0	1	3.92617
No.143	16	66.1333	M	0	2	1	0	0	1	0	0	392	9.2	10	17.8	0.36	1	31	7.96	0.8	24	117	25	1.9	551	12.3	3.39	1.06	1.4	5.24	1	0.0790816	5		1	0	0	0	1	74.8092	0	1	2.34694
No.144	7	3.2	M	0	0	13	0	1	1	0	0	159	10.8	11.9	29.2	0.18	15	32	19.89	5.5	12	112	24	3	267	19.5	2.8	1.73	5.3	6.01	111	0.201258	7		1	0	1	1	0	26.4559	0	3	6.79245
No.145	14.4	44.3333	M	0	1	19	0	0	1	0	0	11	10.6	7.8	37.6	0.01	14	31	5	2	7		24	5.4	224	10.9	2.14	0.94	0.8	2.03	8	2.81818	14		0	0	0	0	1	5.41872	1	0	96.3636
No.146	11	17.6667	M	0	0	15	0	0	1	0	0	285	11.2	12.6	33.1	0.32	16	33	3.91	1.86	6	377	24	4.1	372	12.3	2.83	1.06	1.9	12.66	7	0.115789	5		1	0	0	0	0	22.5118	0	1	3.92982
No.147		20.5667	F	1	0	24	0	0	1	0	0	262	11.8	14.3	37.1	0.39	7	19	3.47	1.38	9	88	24	3.1	246	15	4.87	1.31	1.6	13.11	106	0.0725191	5		1	0	0	0	0	19.9847	0	1	4.50382
No.148	8	9.7	F	1	1	2	1	0	1	0	0	13					98	427	313.7	279.79	18	46	24	9.9	786	24	1.1	2.08	15	15.34	25	32.8462	18		1	0	1	1	1	0.847458	1	3
No.149	7.5	76.4	F	1	0	29	0	1	1	0	0	63	12.2	16.7	39.6	0.08	29	30	3.3		13	121	23	1.4	488	13.3	4.41	1.15	4.5	7.26	88	0.47619	9		0	0	0	0	0	8.67769	1	0	19.3651
No.150	9.6	11.9667	F	1	0	17	0	1	1	0	0	398	9.7	10.4	20.8	0.44	25	72	2.05	0.48	4	123	23	3.1	439	11.2	5.04	0.97	1.5	10.49	4	0.180905	5		1	0	0	1	0	37.9409	0	2	2.43719
No.151	9.5	13.5	M	0	0	15	0	0	1	0	0	180	11.6	12.2	35.2	0.29	31	35	5.9	2.13	13	209	23	3.4	753	12.3	2.71	1.07	2.5	3.66	7	0.194444	7		1	0	0	0	0	49.1803	0	1	6.44444
No.152	3.91	0.166667	M	0	0	344	1	0	1	0	0	83					227	563	100.9	56.1	70	560	23	9.4	363	14	0.98	1.22	10.3	11.42	38	6.78313	14		0	0	0	0	0	7.26795	1	0
No.153	10.2	12.9667	M	0	0	14	0	1	1	0	0	445	9.8	10.8	23	0.44	30	33	10.6		11	109	22	2.7	1120	13.9	3.84	1.22	1.7	7.8	23	0.0741573	5		1	0	0	0	0	57.0513	0	1	2.20225
No.154		6.56667	M	0	0	57	0	1	1	0	0	551	9.1	9.9	17.1	0.5	50	35	2.62	1.5	25	144	22	3	408	11.1	1.27	0.95	1.2	25.2	3	0.0635209	5		1	0	0	0	0	21.8651	0	1	1.65154
No.155	6.02	2.5	M	0	0	16	0	0	1	0	0	569	9	9.5	16.2	0.55	8	17	8.56	3.54	14	75	22	1.6	239	17.1	1.29	1.5	4	20.81	8	0.029877	5		0	0	0	0	0	27.3426	0	0	1.58172
No.156	8.9	8.8	F	1	0	8	0	0	1	0	0	125	11.1	14.3	33.9	0.14	31	31	6.6		14	112	22	1.7	676	12.8	2.4	1.18	0.7	2.81	15	0.248	11		0	0	0	0	0	44.484	0	0	8.88
No.157	10	21.2	M	0	0	11	0	0	1	0	0	241	10.7	11.9	29.1	0.28	3	25	6		18	112	22	5.4		12.1	3.68	1.04	4	16.86	170	0.103734	5		0	0	0	0	0	14.2942	0	0	4.43983
No.158	10	11.7333	F	1	0	23	0	1	1	0	0	299	10.3	11.5	28.1	0.36	22	39	14.4	1.6	9	315	21	4.4	453	12.1	3.88	1.05	1.4	10	4	0.130435	5		1	0	0	0	0	29.9	0	1	3.44482
No.159	8	6.23333	M	0	0	19	0	1	1	0	0	54	10.9	15.4	32.2	0.06	10	16	13		15	62	21	5.7	487	12.6	1.56	1.15	2.4	1.6	160	0.296296	16		0	0	0	0	0	33.75	0	0	20.1852
No.160	9.4	18.2333	F	1	0	14	0	1	1	0	0	143	10.8	13.3	31.4	0.21	38	107	5	2	9	148	21	9.6	314	12.1	1.77	1.04	1.1	4.54	3	0.748252	10		0	0	0	0	0	31.4978	1	0	7.55245
No.161	5	1.6	M	0	0	7	0	0	1	0	0	423	10	10.3	24.4	0.43	19	25	22.9		41	162	21	3.3	380	12.5	4.04	1.14	2.4	8.92	25	0.0591017	5		0	0	0	0	0	47.4215	0	0	2.36407
No.162	16.7	48.0667	F	1	0	9	0	0	1	0	0	337	10.6	11.8	28.7	0.36	11	34	6.64	0.26	7	130	21	2.7	352	12.4	2.8	1.07	1.4	10.07	20	0.10089	5		0	0	0	0	0	33.4657	0	0	3.1454
No.163	9.2	15.0333	M	0	0	14	0	0	1	0	0	274	11.1	13	33.8	0.44	22	49	4.89	1.91	18	148	21	1.8	914	13.6	4.74	1.18	2.1	21.84	36	0.178832	5		1	0	0	0	0	12.5458	0	1	4.0511
No.164		22.3	F	1	0	15	0	0	1	0	0	583	8.9	9.4	15.4	0.52	21	25	4.46	2.52	18	102	21	3	355	13.6	5.1	1.18	1.9	8.78	84	0.0428816	5		1	0	0	0	0	66.4009	0	1	1.52659
No.165	11	47.1667	F	1	0	35	0	0	1	0	0	309	9	9.6	16.9	0.3	12	22	4.29	0.95	20	175	21	1.9	212	13.1	2.64	1.13	1.2	7.82	18	0.0711974	5		1	0	0	0	0	39.5141	0	1	2.91262
No.166	11	15.4667	M	0	0	6	0	0	1	0	0	197	10.5	11.6	27.9	0.21	15	34	4.09	1.74	9	145	21	4.5	351	11.6	2.05	1.07	1.3	5.23	5	0.172589	7		0	0	0	0	0	37.6673	0	0	5.32995
No.167		27.2333	M	0	0	21	0	0	1	0	0	506	9.9	11	23.9	0.5	12	26	3.01	1.46	8	154	21	4.5	226	12.6	3.39	1.09	1.8	9.71	5	0.0513834	5		1	0	0	0	0	52.1112	0	1	1.95652
No.168	10	8.46667	F	1	0	18	1	1	1	0	0	270	11.1	13.7	35.2	0.3	383	922	2.87	2	31	115	20	1.4	1360	14.1	3.12	1.22	1.9	5.79	51	3.41481	7		1	0	0	0	0	46.6321	1	1	4.11111
No.169	11	23.8	M	0	0	26	0	0	1	0	0	6	9.1	10.3	24.3	0.01	21	23	31.3		6	79	20	1.2	549	11.5	3.96	1.06	1.3	1.76	180	3.83333	14		0	0	0	0	0	3.40909	1	0	151.667
No.170	8.8	5.16667	M	0	1	19	0	0	1	0	0	230	9.2	9	17.1	0.56	25	46	1.27	0.84	24	162	20	4	368	10.6	2.64	0.91	1.2	5.83	22	0.2	5		1	0	0	1	1	39.4511	0	2	4
No.171	12	23.5	F	1	0	20	0	1	1	0	0	442	9.6	10.3	21.6	0.43	18	65	3.48	0.7	6	85	19	0.6	735	12.5	2.85	1.08	1.5	11.27	15	0.147059	5		1	0	0	0	0	39.2192	0	1	2.17195
No.172	8	6.5	F	1	1	36	1	1	1	0	0	12					320	331	87.3		138	91	19	0.7	1496	38	0.34	1.74	15	4.13	16	27.5833	15		1	0	0	1	1	2.90557	1	2
No.173	7.04	4.93333	F	1	0	10	0	0	1	0	0	305	11.3	13.7	35.7	0.34	25	23	7.48	3.45	121	147	19	4.4	258	15	4.72	1.33	2.7	8.56	127	0.0754098	5		0	0	0	0	0	35.6308	0	0	3.70492
No.174	13.1	34.7333	M	0	0	20	1	0	1	0	0	153	10.4	10.3	27.5	0.22	94	152	3.56	1.29	17	57	19	3.3	422	13.2	4.56	1.14	1.1	11.22	112	0.993464	9		1	0	0	1	0	13.6364	1	2	6.79739
No.175	4.3	6.96667	M	0	0	63	0	1	1	0	0	227	9.8	10.9	23	0.42	49	49	6.5		19	109	18	3.2	499	14.8	3.23	1.36	4.8	8.65	85	0.215859	5		1	0	0	0	0	26.2428	0	1	4.31718
No.176	8.5	15.1667	M	0	0	15	0	1	1	0	0	331	10.9	12.2	30.2	0.42	30	50	5.31	1.5	10	224	18	2.9	576	12.2	4.63	1.05	2.3	9.13	22	0.151057	5		1	0	0	0	0	36.2541	0	1	3.29305
No.177	8	10.4333	F	1	0	21	0	1	1	0	0	324	9.6	9.8	20.8	0.43	26	57	3.25	0.69	37	126	18	2.7	588	10.9	2.28	0.94	1.2	14.06	17	0.175926	5		1	0	0	0	0	23.0441	0	1	2.96296
No.178	6.3	4.06667	M	0	0	8	0	0	1	0	0	752	9.5	9.5	19.3	0.71	11	12	12.13	6.19	54	114	18	2.4	237	15.5	3.21	1.43	3.6	14.07	129	0.0159574	5		0	0	0	0	0	53.4471	0	0	1.2633
No.179	12	13.8667	M	0	0	38	0	0	1	0	0	195	12.6	16.6	44.9	0.52	3	17	9.83	3.5	9	93	18	1.4	436	11.2	1.79	1.03	1.7	1.75	72	0.0871795	11		1	0	0	1	0	111.429	0	2	6.46154
No.180	11.3	56.4667	F	1	0	44	0	0	1	0	0	107	11.6	16.5	37	0.31	9	31	8.7		18	126	18	1.1	817	15.2	3.61	1.49	5	18.97	190	0.28972	7		1	0	0	0	0	5.64048	0	1	10.8411
No.181	13.8	35.6	F	1	0	29	0	1	1	0	0	463	10.5	12.5	29.8	0.49	17	16	14.02	5.61	52	79	17	4.7	209	13.7	3.35	1.18	4	10.27	13	0.0345572	5		1	0	0	0	0	45.0828	0	1	2.26782
No.182	5.7	4.6	F	1	0	25	0	0	1	0	0	350	9.3	9.8	19.3	0.33	46	22	17.16	11.69		184	17	2.5	225					3.57	71	0.0628571	8		0	0	1	0	0	98.0392	0	1	2.65714
No.183	12	17.6333	M	0	0	5	0	0	1	0	0	251	9.8	10.7	22	0.3	19	42	8.5		10	174	17	3.6	946	10.1	2.12	0.93		7.89	20	0.167331	5		0	0	0	0	0	31.8124	0	0	3.90438
No.184	7.5	3	M	0	0	14	0	1	1	0	0	251	11.3	12.7	34.4	0.36	25	38	15.9		33	144	16	2.8	881	11.4	2.3	1.04	1.2	9.37	88	0.151394	6		1	0	0	0	0	26.7876	0	1	4.50199
No.185	6	35.9333	F	1	1	2	0	1	1	0	0	14					27	25	14.3		19	192	16	4.6	923	14.2	2.16	1.31	3.4	24.29	120	1.78571	10		1	0	0	0	1	0.576369	1	1
No.186		68.7	M	0	0	18	0	1	1	0	0	184	10.6	12.3	29.2	0.2	68	179	10.34	3.4	274	298	15	8.4	893	13.6	4.24	1.18	1.9	6.58	155	0.972826	10		1	0	0	0	0	27.9635	1	1	5.76087
No.187	5	1.4	M	0	0	18	0	1	1	0	0	506	9.4	10.1	20	0.47	39	54	9.87	1.62	30	255	15	1	660	11.9	3.24	1.03	7	6.79	9	0.106719	5		1	0	0	0	0	74.5214	0	1	1.85771
No.188	6	5.23333	F	1	1	18	0	1	1	0	0	160	13.4	18.5	49.7	0.29	21	36	11.15	5.84	28	384	14	4	363	11.8	0.68	1.02	2.4	3.92	54	0.225	7		1	0	0	0	1	40.8163	0	1	8.375
No.189		7	M	0	0	23	0	0	1	0	0	549	9.6	9.6	19.9	0.52	19	31	3.19	1.93	23	141	14	3.2	470	13.1	3.96	1.13	1.1	12.53	72	0.0564663	5		1	0	0	0	0	43.8148	0	1	1.74863
No.190	4.6	6.53333	F	1	0	58	1	0	1	0	0	186	11.7	15.2	38.6	0.3	472	552	14.3		287	137	14	3.2	2390	14	2.1	1.29	3.2	24.95	67	2.96774	9		1	0	0	0	0	7.45491	1	1	6.29032
No.191	10	23.5333	M	0	2	39	1	0	1	0	0	105	14.2	23.2	58.2	0.24	146	162	116.86	97.45	481	272	14	2.7	597	13.5	0.79	1.17	2.8	7.72	42	1.54286	9		0	0	0	0	1	13.601	1	0	13.5238
No.192	5.8	2	M	0	0	13	0	0	1	0	0	227	10.6	12.6	29.6	0.27	45	27	15.3		96	196	13	2.6	504	13	3.2	1.14	1.2	6.14	146	0.118943	5		0	0	0	0	0	36.9707	0	0	4.6696
No.193		36.5667	F	1	2	36	0	1	1	0	0	1					36	81	29.2	22.66	226	172	12	4.8	386	14.8	2.06	1.29	3.7	0.9	270	81	14		0	0	0	1	1	1.11111	1	1
No.194	7	2.03333	M	0	0	35	0	0	1	0	0	219	12.3	15.2	43.3	0.29	31	41	16.59	7.84	27	162	10	2	124	12.4	1.49	1.07	4.3	1.23	160	0.187215	9		1	0	0	0	0	178.049	0	1	5.61644
No.195	6.5	6.16667	M	0	0	7	1	1	1	0	0	8.5	8.8	12.6	0.46	14	126	76.6		66	79	12	4.2			1.94	1.23	3.87		30			15		0	0	0	0	0	0.283333	1	0	103.529
No.196	21.4	145.233	M	0	0	12	0	0	0	0	0	271	11.6	11	34.8	0.37	9	36	19.7	1.07	17	223	530	40		13.1	4.86	1.19	1.4	6.45	93	0.132841	10		0	1	0	0	0	42.0155	0	1	4.28044
No.197	12	42.3667	F	1	0	10	0	0	0	0	0	98	11.3	13.9	33.9	0.27	40	76	7.8		20	188	385	29.6	996	18.6	5.15	1.74		6.45	170	0.77551	14		1	1	0	0	0	15.1938	1	2	11.5306
No.198	7	7.33333	F	1	2	12	0	0	0	0	0	257	11.1	13	32.8	0.4	21	23	3	1	6	288	181	31	251	12.3	2.49	1.06	3.5	9.62	2	0.0894942	10		1	1	0	0	1	26.7152	0	2	4.31907
No.199	49	134.967	F	1	0	16	0	0	0	0	0	434	10.2	11.5	26.5	0.49	45	25	7.75	5.35	393	297	108	5.7	615	14.1	5.33	1.23	1.8	33.78	180	0.0576037	10		0	1	0	0	0	12.8478	0	1	2.35023
No.200	23.3	79.3667	M	0	0	51	0	0	0	0	0	140	10.7	12.7	30.6	0.39	10	29	3	0.5	18	127	105	14.7	306	13.3	5.24	1.15	2.7	11.31	130	0.207143	12		0	1	0	0	0	12.3784	0	1	7.64286
No.201	56	155.6	M	0	0	16	0	0	0	0	0	176	10	10.6	25	0.18	12	16	7.54	2.97	18	153	83	6.4	194	11.9	5.35	1.03	0.7	14.54	190	0.0909091	12		0	1	0	0	0	12.1045	0	1	5.68182
No.202	9	5.83333	M	0	0	22	0	0	0	0	0	274	11	13.5	33.9	0.34	9	22	8.93	2.4	9	78	59	7.1	376				1.9	4.58	170	0.080292	11		0	1	1	0	0	59.8253	0	2	4.0146
No.203	12.4	24.1333	M	0	0	147	0	0	0	0	0	115	11.9	14.8	39.6	0.17	6	24	1.38	0.77	8	142	22	3.6	381	11.8	4.37	1.02	0.6	4.12	51	0.208696	7		0	1	0	0	0	27.9126	0	1	10.3478
No.204	9	46.4667	F	1	0	44	0	0	0	0	0	324	9.4	9.9	18.9	0.35	29	47	17.7		14	240	75	24.6	1124				2.7	13.99	14	0.145062	11		0	1	0	0	0	23.1594	0	1	2.90123
No.205	11	8.3	M	0	0	19	0	0	0	0	0	300	11.1	12.9	33.9	0.49	19	54	6.06	2.62	12	66	49	5	429	15.6	2.01	1.35	2.4	12.31	6	0.18	5		1	1	0	0	0	24.3704	0	2	3.7
No.206	5.5	3.16667	F	1	2	4	0	0	0	0	0	359	9	9.6	16.3	0.32	19	30	3.69	2.34	20	234	31	3.6	234	12.7	1.77	1.1	6	11.39	5	0.0835655	5		1	1	0	0	1	31.5189	0	2	2.50696
No.207	19.5	119.467	M	0	0	83	0	0	0	0	0	174	10.6	12.5	30.6	0.19	35	46	10.4		187	205	21	1.6	732				0.6	13.62	16	0.264368	10		1	1	0	0	0	12.7753	0	2	6.09195
No.208	12	12.5	M	0	0	19	0	0	0	0	0	152	11.7	14	38.9	0.31	23	37	6.49	2.13	8	254	19	3.5	359	11.5	2.38	0.99	2.9	10.57	107	0.243421	7		1	1	0	0	0	14.3803	0	2	7.69737
No.209	10	20.8333	F	1	0	24	0	0	0	0	0	46	10.1	11.7	26	0.07	42	42	2.09	0.84	11	356	450	31.5	871	13.4	1.38	1.16	1.3	3.86	35	0.913043	15		0	1	0	0	0	11.9171	1	1	21.9565
No.210	68.4	139.733	M	0	0	291	0	0	0	0	0	70	13.2	19.1	47.3	0.46	34	21	3.6	1.65	200	81	134	13.9	543	9	1.46	0.77	5.1	1.45	170	0.3	18		0	1	1	0	0	48.2759	0	2	18.8571
No.211	5.2	1.8	F	1	0	15	0	0	0	0	0	517	10.8	12.3	30.4	0.69	77	50	3	1	23		688	5.5	552	10.7	2.53	0.92	1.8	30.12	76	0.0967118	10		0	0	0	0	0	17.1647	0	0	2.08897
No.212	30.25	123.5	M	0	0	74	0	0	0	0	0	90	12.5	16.3	43.5	0.18	18	64	1.35	0.65	17	48	598	44	309	12.7	4.93	1.1	3.8	6.58	179	0.711111	14		1	0	0	0	0	13.6778	1	1	13.8889
No.213	10	16.5333	M	0	2	9	0	0	0	0	0	304	12.1	15.5	39.7	0.42	25	38	7.38	3.89	24	47	262	27.6	1040				3	9.47	10	0.125	13		0	0	0	0	1	32.1014	0	0	3.98026
No.214	46.5	135.4	M	0	0	6	0	0	0	0	0	9					23	26	12.7		13	237	123	11.3	612	13	2.29	1.2	0.9	2.3	44	2.88889	19		0	0	0	0	0	3.91304	1	0
No.215	21	55	M	0	0	11	0	0	0	0	0	181	12.4	15.7	42.8	0.24	14	35	3.94	0.6	9	144	101	6.7	394	12.8	2.79	1.1	3.8	4.96	24	0.19337	12		1	0	0	0	0	36.4919	0	1	6.85083
No.216	3.19	0	F	1	0	45	1	0	0	0	0	65	11.2	14.8	33.7	0.12	16	69	102.66	12.81	28	236	83	7.4	1456	15.9	2.14	1.38	2.6	12.11	88	1.06154	16		0	0	0	0	0	5.36747	1	0	17.2308
No.217	12.5	44.4	F	1	0	57	0	0	0	0	0	320	9.7	10.2	21.3	0.39	57	47	44.1	27.5	272	210	82	8.2	301	13.6	6.36	1.18	5.5	8.43	190	0.146875	10		0	0	0	0	0	37.9597	0	0	3.03125
No.218	42.5	174.2	F	1	1	4	0	0	0	0	0	364					16	28	15.44	5.53	15	47	76	11.2	478	12	4	1.03	1.5	17.62	150	0.0769231	8		1	0	0	0	1	20.6583	0	1
No.219	17	87.2667	F	1	2	4	1	0	0	0	0	70	13.6	21.5	51.2	0.14	275	1337	6.11	0.61	11	72	76	9.5	4483	15.8	1.3	1.37	2.1	5.21	7	19.1	14		0	0	0	0	1	13.4357	1	0	19.4286
No.220	4	6.26667	F	1	1	2	0	0	0	0	0	395	10.4	10.3	26.1	0.41	43	257	4	2.21	23	72	72	16.3	851				1.1	24.41	11	0.650633	11		0	0	0	0	1	16.1819	1	0	2.63291
No.221	47	106.633	F	1	0	8	0	0	0	0	0	258	10.6	12.3	30.3	0.27	14	19	9.32	4.57	30	127	64	5.2	395					19.45	170	0.0736434	8		0	0	0	0	0	13.2648	0	0	4.10853
No.222	63	184.667	M	0	0	13	0	0	0	0	0	215	10	10.5	23.5	0.28	11	18	29	12.13	28	151	61	3.2	186				1.7	10.57	102	0.0837209	8		0	0	0	0	0	20.3406	0	0	4.65116
No.223	60.5	154.033	M	0	0	8	0	0	0	0	0	223	11.3	13.2	35.3	0.25	14	27	19		15	193	61	3.7	808					8.56	53	0.121076	8		0	0	0	0	0	26.0514	0	0	5.06726
No.224	48.4	177.767	M	0	0	16	0	0	0	0	0	89	12.3	13.6	42	0.11	78	36	25.3		109	61	59	4.9	552	13.9	2.7	1.22	2.3	2.07	74	0.404494	13		0	0	0	0	0	42.9952	1	0	13.8202
No.225	41.7	126.167	M	0	0	6	0	0	0	0	0	90	12.7	15.9	43.1	0.11	22	25	19.4		14	281	59	6.1	712	13.6	3.75	1.2		13.29	210	0.277778	12		0	0	0	0	0	6.77201	0	0	14.1111
No.226	45.4	132.933	M	0	0	11	0	0	0	0	0	467	10.2	12.8	27.9	0.48	7	8	9.54	1.6	15	285	59	9.4	253	22.1	2.41	1.95	2.2	36.29	21	0.0171306	11		0	0	0	0	0	12.8686	0	0	2.18415
No.227	40.8	140.9	F	1	0	5	0	0	0	0	0	227	9.9	10.5	22.9	0.22	33	23	8.4		19	154	59	3.7	506					7.16	33	0.101322	8		0	0	0	0	0	31.7039	0	0	4.36123
No.228	4.07	3.26667	M	0	0	89	0	0	0	0	0	226	10.7	11.4	28.5	0.35	43	67	6.2		35	160	59	4.7	2152	18.3	0.82	1.7	5	4.55	7	0.29646	5		1	0	0	0	0	49.6703	0	1	4.73451
No.229	20.15	75.8667	M	0	0	7	0	0	0	0	0	470	9	9.1	15.6	0.42	27	30	11.5		18	262	55	6.2	710				1.2	18.56	4	0.0638298	11		0	0	0	0	0	25.3233	0	0	1.91489
No.230	41	211.133	M	0	0	19	0	0	0	0	0	116	10.8	14.6	33.4	0.14	13	23	9	3	11	78	55	6.2	233	12.9	2.74	1.11	1.7	4.92	132	0.198276	10		0	0	0	0	0	23.5772	0	0	9.31034
No.231		104.567	F	1	2	617	0	0	0	0	0	245	10.9	12.7	31.1	0.43	50	83	7	3	13	111	54	2.7	31				3.5	6.82	113	0.338776	8		1	0	1	0	1	35.9238	0	2	4.44898
No.232	24	94.3	M	0	0	16	0	0	0	0	0	209	9.6	10.3	21.8	0.34	13	40	15.44	2.7	5	110	53	7.7	282	15.3	2.17	1.34	3.7	4.78	117	0.191388	8		0	0	0	0	0	43.7239	0	0	4.5933
No.233	25	85.2333	F	1	0	23	0	0	0	0	0	110	11.2	13.2	33.9	0.12	14		16.88	4.45	21	208	52	8.8	309	40.5	1.52	3.54	1	18.99	38		13		0	0	0	0	0	5.79252	1	0	10.1818
No.234	49	137	M	0	0	9	0	0	0	0	0	311	10.1	10.8	24.4	0.32	23	23	12		32	180	52	3.4	676	13.5	5.19	1.24	1.1	15.85	80	0.073955	5		0	0	0	0	0	19.6215	0	0	3.24759
No.235	40.5	123.1	M	0	0	5	0	0	0	0	0	88	12.8	21.4	46.5	0.11	39	55	6.24	2.33	16	177	52	4.1	259				0.8	2.96	10	0.625	16		0	0	0	0	0	29.7297	1	0	14.5455
No.236	29	162.633	M	0	0	9	0	0	0	0	0	54	11.1	13.5	34.6	0.06	9	49	3.09	1.88	14	84	52	6.3	291	12.6	1.8	1.09	1.8	2.77	18	0.907407	16		1	0	0	0	0	19.4946	1	1	20.5556
No.237	36.3	147.1	M	0	2	7	0	0	0	0	0	71	10.9	13.6	33	0.08	17	29	1.96	0.28	11	182	52	11.5	251	13.2	2.24	1.14	1.4	5.14	55	0.408451	12		0	0	0	0	1	13.8132	1	0	15.3521
No.238	38.6	168.9	M	0	0	10	1	0	0	0	0	104	12.2	18	43.5	0.15	296	163	13.54	3.8	161	359	52	5.1	806	11.5	1.82	0.99	1.4	21.41	5	1.56731	9		0	0	0	0	0	4.85754	1	0	11.7308
No.239	20.8	87.8667	F	1	0	12	0	0	0	0	0	219	10.6	11.9	27.6	0.23	25	41	15.5		14	176	51	4	902				0.7	8.39	7	0.187215	8		0	0	0	0	0	26.1025	0	0	4.84018
No.240	40	120.833	M	0	0	20	0	0	0	0	0	174	11.9	14	39.4	0.21	38	40	13		19	185	51	3.7	892	12.4	5.26	1.13	1.4	5.89	70	0.229885	7		0	0	0	0	0	29.5416	0	0	6.83908
No.241	32	91.2333	M	0	0	7	0	0	0	0	0	431	9.4	10.4	19.4	0.4	8	19	10.61	4.66	10	156	51	4.8	401				1.9	19.86	103	0.0440835	8		0	0	0	0	0	21.7019	0	0	2.18097
No.242	32.8	135.1	M	0	0	6	0	0	0	0	0	229	10.2	11.6	25.9	0.23	10	23	7.89	1.87	16	215	50	4		13.4	4.72	1.16	1.4	11.08	45	0.100437	5		0	0	0	0	0	20.6679	0	0	4.45415
No.243		117	M	0	0	3	0	0	0	0	0	170	10.4	11.4	27.6	0.18	12	26	7	2	7		50	2.7		13.1	2.89	1.13	4.3	12.96	100	0.152941	7		0	0	0	0	0	13.1173	0	0	6.11765
No.244	58	125.133	M	0	0	13	0	0	0	0	0	138	13.1	19.5	48	0.25	43	24	11.91	4.78	19	211	49	4.1	260	14.3	5.19	1.24	2.3	14.75	210	0.173913	7		0	0	0	0	0	9.35593	0	0	9.49275
No.245		141.467	F	1	0	17	0	0	0	0	0	316	10.5	11.7	29.1	0.37	21	22	10.39	2.1	21	185	49	6.6	405	11.6	3.29	1	1.7	13.3	38	0.0696203	8		1	0	0	0	0	23.7594	0	1	3.32278
No.246	17	45.7333	M	0	0	17	0	0	0	0	0	207	10.7	11.8	28.5	0.24	7	19	9.45	4.96	36	137	49	4.9	347	13.1	5.35	1.21		6.35	180	0.0917874	5		0	0	0	0	0	32.5984	0	0	5.16908
No.247	17	63.1667	F	1	0	60	0	0	0	0	0	175	10	11.5	24.4	0.51	17	28	9	4.86	27	88	49	7.6	928	16.8	3.49	1.5	3.2	7.6	225	0.16	10		0	0	0	0	0	23.0263	0	0	5.71429
No.248	70	166.533	M	0	0	13	0	0	0	0	0	237	12.8	17.8	45.4	0.3	36	32	6		26	137	48	3.7	1583	12.7	3.49	1.11		2.57	18	0.135021	9		0	0	0	0	0	92.2179	0	0	5.40084
No.249	27.5	63.9667	M	0	0	12	0	0	0	0	0	384	10.3	11.5	26	0.48	2	18	0.8	0.14	4	111	48	5.9	410	13.3	4.96	1.15	1.8	17.31	113	0.046875	8		0	0	0	0	0	22.1837	0	0	2.68229
No.250	22	97.4	M	0	0	14	1	0	0	0	0	362	10.4	11.3	27.3	0.41	86	213	7.9		66	273	48	3.6	1542	11.4	4.68	1.04	3.3	11.93	136	0.588398	7		0	0	0	0	0	30.3437	1	0	2.87293
No.251	6	4.06667	F	1	2	14	0	0	0	0	0	462	9.8	9.6	21.9	0.45	51	68	22.1		32	137	47	8	1762	9	0.83	0.82	2.5	21.84	4	0.147186	8		1	0	0	0	1	21.1538	0	1	2.12121
No.252	29	107.733	M	0	0	7	0	0	0	0	0	46	12.2	18.8	42.8	0.06	16	9	14.5	6.85	11	74	47	2	184	16.9	3.82	1.48	1.3	1.03	136	0.195652	14		0	0	0	0	0	44.6602	0	0	26.5217
No.253	38.8	175.4	F	1	0	41	0	0	0	0	0	157	9.9	10.9	24.3	0.18	35	31	14		16	429	47	4	910	16.6	5.33	1.45	3.7	9.1	170	0.197452	7		0	0	0	0	0	17.2527	0	0	6.30573
No.254	37	102.033	M	0	0	6	0	0	0	0	0	167	11.4	12.9	35.2	0.19	16	34	9.11	3.1	16	110	47	4.5					0.9	5.48	57	0.203593	10		0	0	0	0	0	30.4745	0	0	6.82635
No.255	25	93.8333	M	0	0	6	0	0	0	0	0	316	9.9	10	23	0.31	32	38	12.9		14	202	46	7.7	843	12.6	2.19	1.16	1.1	13.7	9	0.120253	8		0	0	0	0	0	23.0657	0	0	3.13291
No.256	2.8	1.4	M	0	2	3	0	0	0	0	0	80					38	91	11.18	4.4	145	164	46	3.2	465	10.3	1.98	0.89	2.9	24.29	8	1.1375	9		0	0	0	0	1	3.29354	1	0
No.257	31.5	104.4	M	0	0	29	0	0	0	0	0	180	11.2	12.2	32.2	0.2	32	62	9.5		9	79	46	3.6	1797	14.6	4.61	1.35	1.6	4.81	77	0.344444	7		0	0	0	0	0	37.422	1	0	6.22222
No.258	22.4	54.9667	M	0	0	10	0	0	0	0	0	288	9.1	9.1	16.5	0.26	24	42	6.5		18	199	46	4.1	1054	12.9	3.82	1.19	1.3	9.33	32	0.145833	5		0	0	0	0	0	30.8682	0	0	3.15972
No.259	70	154.167	M	0	0	12	0	0	0	0	0	140	11.5	13.2	37.1	0.22	9	12	6.22	4.74	15	103	46	4.6	242	13.6	3.05	1.17	0.9	10.82	80	0.0857143	7		0	0	0	0	0	12.939	0	0	8.21429
No.260	56	104.867	M	0	0	11	1	0	0	0	0	134	13.5	21.5	49.1	0.22	138	83	13.7		69	245	46	6.4	966	12.6	4.88	1.16	1.3	12.95	119	0.619403	12		0	0	0	0	0	10.3475	1	0	10.0746
No.261	38	168.333	F	1	0	10	0	0	0	0	0	188	12.1	15.4	40.6	0.27	6	16	25.29	9.03	8	168	45	4.7	111	12.3	3.83	1.06	0.9	14.29	158	0.0851064	7		0	0	0	0	0	13.1561	0	0	6.43617
No.262	22	95.3667	F	1	0	4	0	0	0	0	0	359					9	23	20.27	5.91	13	101	45	5.2					0.9	9.84	39	0.0640668	8		0	0	0	0	0	36.4837	0	0
No.263	35	127.633	M	0	0	13	0	0	0	0	0	105	9.3	9.7	19.5	0.1	59	63	17.1		14	286	45	3.1	972	13.4	2.4	1.18	1.4	11.08	15	0.6	7		0	0	0	0	0	9.47653	1	0	8.85714
No.264	18.1	41	M	0	0	6	0	0	0	0	0	243	10.7	11.5	30.9	0.26	22	27	11.2		13	238	45	4	857				1.8	25.5	81	0.111111	8		0	0	0	0	0	9.52941	0	0	4.40329
No.265	19	55.2667	M	0	0	16	0	0	0	0	0	439	9.5	9.9	19.2	0.42	21	26	7.5		18	220	45	5.2	566				1	21.37	29	0.0592255	8		0	0	0	0	0	20.5428	0	0	2.16401
No.266	55.1	122.533	M	0	0	9	0	0	0	0	0	198	11.5	14	36.1	0.23	38	33	7.2		30	166	45	5.3	701				0.9	8.03	48	0.166667	10		0	0	0	0	0	24.6575	0	0	5.80808
No.267	51	178.867	F	1	0	10	0	0	0	0	0	438	9.1	9.5	17.1	0.4	19	14	7.1		24	120	45	3.5	563				0.9	7.74	94	0.0319635	8		0	0	0	0	0	56.5891	0	0	2.07763
No.268	23	61.7	M	0	0	6	0	0	0	0	0	278	11.7	13.3	37	0.37	24	31	5.6		16	226	45	4.2	857				1.6	20.84	65	0.111511	8		0	0	0	0	0	13.3397	0	0	4.20863
No.269	5	3.16667	M	0	0	33	0	0	0	0	0	214	10.2	12.1	26.2	0.31	68	221	14.18	7.72	70	302	44	5.1	552	15.7	1.07	1.36	7.2	6.24	4	1.03271	5		1	0	0	0	0	34.2949	1	1	4.76636
No.270	18.6	71.7333	M	0	0	8	0	0	0	0	0	262	9.7	10.1	21	0.28	19	24	10		13	181	44	2.4	611				1.8	10.39	87	0.0916031	8		0	0	0	0	0	25.2166	0	0	3.70229
No.271	23	126.7	M	0	0	43	0	0	0	0	0	176	14.1	21.1	56.8	0.25	7	13	6.39	2.36	12	153	44	4	180	12.6	2.02	1.09	1.5	6.98	3	0.0738636	7		1	0	0	0	0	25.2149	0	1	8.01136
No.272	35	120.8	M	0	0	5	0	0	0	0	0	199	10.5	11.7	28.6	0.21	9	15	4	2.35	15	138	44	3.8	327				1.1	5.89	16	0.0753769	10		0	0	0	0	0	33.7861	0	0	5.27638
No.273	18.6	36.6667	M	0	0	6	0	0	0	0	0	303	8.8	8.9	14.8	0.27	30	47	2.45	0.7	11	159	44	3.5	349					6.94	4	0.155116	8		0	0	0	0	0	43.6599	0	0	2.90429
No.274	22.5	81.8333	M	0	0	11	0	0	0	0	0	217	8.2	8	10	0.18	23	36	9.9		14	160	43	3.3	697				1	18.95	26	0.165899	8		0	0	0	0	0	11.4512	0	0	3.7788
No.275	18.5	66.3333	M	0	0	11	0	0	0	0	0	238	9.1	9.7	17.2	0.22	16	38	8.8		18	648	43	2.8	665					6.31	54	0.159664	8		0	0	0	0	0	37.7179	0	0	3.82353
No.276	46.3	108.767	F	1	0	6	0	0	0	0	0	287	10.1	11	25.8	0.29	27	28	7.4		17	247	43	2.8	678	12.3	4.02	1.13	0.8	9.07	55	0.097561	5		0	0	0	0	0	31.6428	0	0	3.51916
No.277	11	24.1667	F	1	0	26	1	0	0	0	0	54					100.8	205.5	8.4		24	254.14	43	11.3	761	17.1	2.53	1.48	2.3	7.74	18	3.80556	17		0	0	1	0	0	6.97674	1	1
No.278	25.5	101.067	F	1	0	8	0	0	0	0	0	240	10.7	12.3	28.9	0.26	19	23	15.7		22	191	42	4	633				1.1	22.6	193	0.0958333	8		0	0	0	0	0	10.6195	0	0	4.45833
No.279	36	116.8	M	0	0	10	0	0	0	0	0	220	8.7	9.1	15.2	0.19	31	26	14.8		11	199	42	2.6	816				0.7	6.53	32	0.118182	8		0	0	0	0	0	33.6907	0	0	3.95455
No.280	15.5	47.3	M	0	0	6	0	0	0	0	0	400	9	9.4	16.4	0.36	23	32	12.5		13	184	42	3.8	583	13.1	3.89	1.21	1.1	17.6	57	0.08	5		0	0	0	0	0	22.7273	0	0	2.25
No.281	15.8	38.1667	M	0	0	8	0	0	0	0	0	201	9.5	10.7	21	0.26	21	26	11.2		12	148	42	3	748	14.8	4.96	1.29	1.2	19.67	160	0.129353	5		0	0	0	0	0	10.2186	0	0	4.72637
No.282	47.5	107.067	F	1	0	17	0	0	0	0	0	404	10.7	12.4	29.2	0.43	29	23	9.08	2.67	27	186	42	5.1	265					13.45	78	0.0569307	8		0	0	0	0	0	30.0372	0	0	2.64851
No.283	7	2.66667	M	0	0	16	0	0	0	0	0	551	8.4	10.2	12.9	0.46	44	32	8	3	57	157	42	2.8	253	10.9	2.65	0.94	1.7	8.48	53	0.0580762	5		0	0	0	0	0	64.9764	0	0	1.5245
No.284	14.5	41.6	F	1	0	14	0	0	0	0	0	171	10.8	11.8	30.2	0.18	28	39	7.3		18	105	42	3.3	875	11.7	3.32	1.07		4.78	24	0.22807	7		0	0	0	0	0	35.7741	0	0	6.31579
No.285	23	82.5	F	1	0	6	0	0	0	0	0	48	10.4	11.3	28.3	0.06	19	40	5.44	2.53	10	66	42	3.8	270	13.8	2.06	1.19	1	2.38	87	0.833333	14		0	0	0	0	0	20.1681	1	0	21.6667
No.286	22.5	65.6667	F	1	0	9	0	0	0	0	0	320	10.2	10.8	25.6	0.33	24	28	12.1		16	195	41	4.8	1229	12.2	2.74	1.12		26.56	131	0.0875	5		0	0	0	0	0	12.0482	0	0	3.1875
No.287	27	92.4	F	1	0	7	0	0	0	0	0	124	9.4	9	18.1	0.12	19	42	6.56	2.45	6	139	41	3.9	290	12.7	1.51	1.1	1.2	2.97	38	0.33871	11		0	0	0	0	0	41.7508	0	0	7.58065
No.288	25	75.6333	M	0	0	5	0	0	0	0	0	247	10	11.1	23.9	0.26	26	39	6.5		18	204	41	2.9	950	13.3	2.86	1.23	2.1	11.16	48	0.157895	5		0	0	0	0	0	22.1326	0	0	4.04858
No.289	16.7	65.0667	M	0	0	6	0	0	0	0	0	440	9.9	10.6	23.5	0.44	8	22	5.91	1.31	12	182	41	4.8						30.72	156	0.05	8		0	0	0	0	0	14.3229	0	0	2.25
No.290	31	113.4	F	1	0	24	0	0	0	0	0	97	11.8	20.3	41.7	0.23	12	45	3.65	0.85	11	64	41	6.1	197				1.8	4.06	138	0.463918	15		0	0	0	0	0	23.8916	1	0	12.1649
No.291	20	55.2333	M	0	0	33	0	0	0	0	0	241	12.5	16.4	45.1	0.47	6	27	2.26	0.23	10	157	41	11.6	446	12.2	6.04	1.05	1.6	10.89	3	0.112033	8		0	0	0	0	0	22.1304	0	0	5.18672
No.292	16	153.833	M	0	0	29	0	0	0	0	0	67	11.3	14.4	35.6	0.08	20	95	2.02	1.19	23	100	41	6.2	1498	16.5	3.01	1.47	2.2	6.49	208	1.41791	12		0	0	0	0	0	10.3236	1	0	16.8657
No.293	20	43.3	M	0	0	11	0	0	0	0	0	81	11.8	13.3	37.8	0.1	38	86	9.5		10	125	40	3.7	1886	10.8	2.24	0.92	2.2	1.95	1	1.06173	13		0	0	0	0	0	41.5385	1	0	14.5679
No.294	36.5	135.233	M	0	0	33	0	0	0	0	0	161	10.9	10.6	29.7	0.17	34	62	9	1.5	18	129	40	5.2	415	11	3.51	0.95	1.6	5.9	87	0.385093	7		1	0	0	0	0	27.2881	1	1	6.77019
No.295	22.8	71.4333	M	0	0	6	0	0	0	0	0	231	10.8	12.7	31.8	0.25	16	44	7.27	3.27		198	40	5.6	253				1.9	14.23	171	0.190476	11		0	0	0	0	0	16.2333	0	0	4.67532
No.296	41.4	104.2	M	0	0	3	0	0	0	0	0	309	8.9	9.5	15.5	0.27	37	27	6.81	2.84	26	207	40	2.7	299					14.74	40	0.0873786	8		0	0	0	0	0	20.9634	0	0	2.88026
No.297		82.4333	M	0	0	14	0	0	0	0	0	30	11	13.1	33.2	0.45	10	24	5.87	2.59	13	99	40	11.3	463	18.9	4.94	1.64	1.5	5.27	129	0.8	13		0	0	0	0	0	5.6926	1	0	36.6667
No.298	11	22.3	M	0	0	8	0	0	0	0	0	264	11.1	12.7	32.9	0.29	44	77	5.7		19	151	40	5.1	1555				1.1	2.75	15	0.291667	12		0	0	0	0	0	96	0	0	4.20455
No.299	22.15	100.667	F	1	0	7	0	0	0	0	0	285	9.8	11.3	24	0.28	10	17	5.35	1.7	14	148	40	3.6					0.5	13.88	9	0.0596491	8		0	0	0	0	0	20.5331	0	0	3.4386
No.300	25.2	63.3667	M	0	0	5	0	0	0	0	0	310	10.6	12.3	29.4	0.33	34	24	4.7		18	211	40	3.3	493				1.1	11.14	50	0.0774194	8		0	0	0	0	0	27.8276	0	0	3.41935
No.301	14.5	55.1333	M	0	0	11	1	0	0	0	0	50					171	501	5.1		13	128	40	11	3310	14.7	2.58	1.28		3.86	190	10.02	15		0	0	0	0	0	12.9534	1	0
No.302	17.5	50.2667	M	0	0	11	0	0	0	0	0	112	11.1	12.5	33.2	0.33	15	45	18.7		13	206	39	4.5	1381	14.6	3.02	1.27	2.1	37.22	50	0.401786	7		0	0	0	0	0	3.00913	1	0	9.91072
No.303	33	85.8667	F	1	0	7	0	0	0	0	0	278	10.9	13	32.7	0.3	33	27	12.7		31	221	39	3.8	844	14.1	4.61	1.22	1	10.48	99	0.0971223	5		0	0	0	0	0	26.5267	0	0	3.92086
No.304	22.8	64.2333	F	1	0	6	0	0	0	0	0	302	10	10.9	24.7	0.3	44	42	12.2		44	119	39	2.9	833	12.3	3.78	1.06	0.6	10.19	50	0.139073	5		0	0	0	0	0	29.6369	0	0	3.31126
No.305	20	65.5333	M	0	0	8	0	0	0	0	0	203	10.7	11.9	29.9	0.26	11	38	11.45	3.34	12	232	39	4.2	606				1	19.63	77	0.187192	8		0	0	0	0	0	10.3413	0	0	5.27094
No.306	35	116	M	0	0	19	0	0	0	0	0	355	10.1	10.4	24.6	0.36	18	17	9.6		28	127	39	3.4	677	13	5.09	1.2	0.9	17.82	89	0.0478873	5		0	0	0	0	0	19.9214	0	0	2.84507
No.307	16.6	37.4	M	0	0	7	0	0	0	0	0	125	10.4	11	26.7	0.13	26	45	8.9		13	207	39	4.1	1031	12.9	2.26	1.19		6.7	5	0.36	7		0	0	0	0	0	18.6567	1	0	8.32
No.308	24	82.6	F	1	0	7	0	0	0	0	0	277	9.7	9.8	21.6	0.27	5	17	8.31	3.1	14	129	39	3.3	194				0.9	13.89	101	0.0613718	8		0	0	0	0	0	19.9424	0	0	3.5018
No.309	40	105.667	M	0	0	12	0	0	0	0	0	166	12.7	15.7	47.4	0.21	17	37	6.72	2.72	12	129	39	3.4	413	13.1	3.62	1.13	0.9	8.83	149	0.222892	7		0	0	0	0	0	18.7995	0	0	7.6506
No.310	14	29.8	M	0	2	4	0	0	0	0	0	161	11.2	12.6	34.3	0.2	16	37	5	2	28	131	39	8.5	301	14.6	3.46	1.26	1	8.66	146	0.229814	10		1	0	0	0	1	18.5912	0	1	6.95652
No.311	30	111.167	M	0	0	9	0	0	0	0	0	344	9.4	10.3	19.7	0.32	32	29	4.6		9	136	39	5.4	766	10.7	3.63	0.98	1.9	7.05	5	0.0843023	5		0	0	0	0	0	48.7943	0	0	2.73256
No.312	37.4	147.8	F	1	0	9	0	0	0	0	0	177	10.3	11.7	26.8	0.18	19	31	3.41	1.3	11	129	39	3.2	319	11.6	3.66	1.07	0.9	6.72	49	0.175141	7		0	0	0	0	0	26.3393	0	0	5.81921
No.313	4	2.46667	F	1	2	3	1	0	0	0	0	180	11.7	14.4	37	0.23	358	387	18.67	5.3	41	342	39	4.8	1123	12.9	1.71	1.11	3	10.76	6	2.15	9		1	0	0	0	1	16.7286	1	1	6.5
No.314	49	149.1	F	1	0	9	1	0	0	0	0	202	9	8.9	15.8	0.21	95	217	12.6		106	206	39	2.7	1749	13.2	2.74	1.22		2.18	57	1.07426	11		0	0	0	0	0	92.6606	1	0	4.45545
No.315	18.5	67.1667	M	0	0	9	0	0	0	0	0	328	10.2	12.1	27.3	0.38	13	19	17.9		10	149	38	4.1	759	14.9	3.7	1.3	1	20.92	180	0.0579268	5		0	0	0	0	0	15.6788	0	0	3.10976
No.316	24	84.3	M	0	0	11	0	0	0	0	0						11	21	13.45	5.02	11	172	38	3.8					1				8		0	0	0	0	0		1	0
No.317	14.5	35.3	F	1	0	13	0	0	0	0	0	65	11.2	14.8	32.6	0.15	42	70	11.53	2.8	59	189	38	2.6	446	11.8	3.54	1.02	3.7	5.48	53	1.07692	9		1	0	0	0	0	11.8613	1	1	17.2308
No.318	27.5	70.1667	F	1	0	7	0	0	0	0	0						29	33	11.4		8	176	38	3.9	468	12.5	3.19	1.09	1.1				5		0	0	0	0	0		1	0
No.319	8.5	11.9667	M	0	0	6	0	0	0	0	0	389	8.2	8.5	11.7	0.32	29	51	10		15	235	38	5.4	973				1.6	9.57	76	0.131105	8		0	0	0	0	0	40.6479	0	0	2.10797
No.320	26	74.5667	F	1	0	7	0	0	0	0	0	215	8.9	9.7	15.5	0.19	20	24	10		22	202	38	3.6	578				1.2	15.09	116	0.111628	8		0	0	0	0	0	14.2478	0	0	4.13953
No.321	20	58.6	M	0	0	6	0	0	0	0	0	302	10.1	11.2	25	0.3	18	22	9.8		14	266	38	3.7	551				1	12.89	109	0.0728477	8		0	0	0	0	0	23.429	0	0	3.34437
No.322	26.7	83.3	F	1	0	8	0	0	0	0	0	291	8.6	8.4	12.1	0.25	23	27	9		17	121	38	3.4	732				0.9	17.31	6	0.0927835	8		0	0	0	0	0	16.8111	0	0	2.95533
No.323		93.2	M	0	0	6	0	0	0	0	0	357	9.1	9.6	17	0.33	18	15	8.48	2.79	7	103	38	4.1	327	11.7	3.55	1.07	2.3	24.18	57	0.0420168	5		0	0	0	0	0	14.7643	0	0	2.54902
No.324	25.5	102.833	F	1	0	11	0	0	0	0	0	180	10.6	12.9	30.2	0.19	19	39	8.3		17	129	38	3.2						10.19	31	0.216667	10		0	0	0	0	0	17.6644	0	0	5.88889
No.325	11.5	31.4667	F	1	0	8	0	0	0	0	0	311	8.9	9	14.8	0.28	45	60	8		11	178	38	6.5	601	13	2.04	1.2	0.8	12.04	80	0.192926	8		0	0	0	0	0	25.8306	0	0	2.86174
No.326	16.6	49.4667	F	1	0	4	0	0	0	0	0	277	11.1	12.9	32	0.31	5	25	7.92	2.49	9	260	38	3.6	223					11.36	17	0.0902527	8		0	0	0	0	0	24.3838	0	0	4.00722
No.327	21.5	99.6	F	1	0	8	0	0	0	0	0	275	10.8	12.6	30.1	0.3	10	26	7.7	2.39	11	161	38	6.1	337					9.94	7	0.0945455	11		0	0	0	0	0	27.666	0	0	3.92727
No.328	21	71.9	F	1	0	5	0	0	0	0	0	249	10.1	10.8	24.9	0.25	22	36	6.1		14	188	38	5	710				1.9	18.82	25	0.144578	8		0	0	0	0	0	13.2306	0	0	4.05622
No.329	53.8	130.9	M	0	0	6	0	0	0	0	0	211	10.8	12.7	31.8	0.23	46	45	4.46	1.6	16	190	38	2.5	496				1.2	6.76	59	0.21327	8		0	0	0	0	0	31.213	0	0	5.11848
No.330	33	106.933	M	0	0	6	0	0	0	0	0	226	11	11.9	31.4	0.25	5	27	4.16	2.61	9	103	38	1.6	319	14.6	3.34	1.35		8.05	52	0.119469	5		0	0	0	0	0	28.0745	0	0	4.86726
No.331	21	61.1667	M	0	0	5	0	0	0	0	0	311	8.7	8.7	13.3	0.27	28	27	2.6		7	136	38	2.2	571	13	3.54	1.12	2	10.71	47	0.0868167	5		0	0	0	0	0	29.0383	0	0	2.79743
No.332	16	80.5667	M	0	0	19	1	0	0	0	0	302	10.2	11.7	26.6	0.31	448	308	61.37	51.25	213	545	38	6.3	331				1.9	16.58	95	1.01987	13		0	0	0	1	0	18.2147	1	1	3.37748
No.333	4.3	1.23333	F	1	0	9	0	0	0	0	0	499	9.8	10.8	22.8	0.6	14	23	16.24	6.18	52	247	37	5.2	343	14.4	2.38	1.25	2.2	15.87	35	0.0460922	5		0	0	0	0	0	31.443	0	0	1.96393
No.334	25	81.2667	M	0	0	5	0	0	0	0	0	356	9.4	9.5	18.9	0.34	15	31	15.2		12	263	37	3.7					2.5	39.88	20	0.0870787	8		0	0	0	0	0	8.92678	0	0	2.64045
No.335	27.8	122.433	M	0	0	20	0	0	0	0	0	132	9.9	10.1	23	0.13	10	15	15		13	144	37	3.2	230	9.8	6.46	0.84	1.1	9.76	67	0.113636	7		0	0	0	0	0	13.5246	0	0	7.5
No.336	37	95.5667	M	0	0	6	0	0	0	0	0						20	26	13		11	144	37	3.7	999	11.6	2.85	1.07					5		0	0	0	0	0		1	0
No.337	16.8	50.4333	M	0	0	5	0	0	0	0	0	441	10.2	11.5	25.8	0.45	21	32	12.8		17	202	37	5.6	689	12.5	5.41	1.15	0.9	24.66	126	0.0725624	8		0	0	0	0	0	17.8832	0	0	2.31293
No.338	33	94.7	M	0	0	13	0	0	0	0	0	302	9.8	11.3	23.7	0.3	19	43	11.1		23	149	37	2.9	1897	13.9	3.82	1.28	0.9	5.56	135	0.142384	5		0	0	0	0	0	54.3165	0	0	3.24503
No.339	26	90.1667	M	0	0	11	0	0	0	0	0	105	11.7	14.4	38.3	0.12	49	93	8.8		37	135	37	2	764	15.5	3.56	1.34	2.4	3.3	88	0.885714	7		0	0	0	0	0	31.8182	1	0	11.1429
No.340	30	90.9	F	1	0	14	0	0	0	0	0	172	12.4	15.8	41.9	0.22	16	36	7.71	4	38	207	37	7.4	623	12.2	3.92	1.05	0.8	12.16	151	0.209302	10		0	0	0	0	0	14.1447	0	0	7.2093
No.341	22.1	79.2667	M	0	0	9	0	0	0	0	0	248	11.6	13.3	36	0.29	26	33	7.6		10	146	37	2.5	940				0.9	7.34	60	0.133065	8		0	0	0	0	0	33.7875	0	0	4.67742
No.342	19.2	72	M	0	0	6	0	0	0	0	0	569	9.6	10.9	22.6	0.55	7	16	7.38	3.27	9	97	37	2.6	388					15.25	84	0.0281195	8		0	0	0	0	0	37.3115	0	0	1.68717
No.343	20	66	M	0	0	19	0	0	0	0	0	161	10.9	12.8	30.8	0.3	22	56	6.16	3.12	9	113	37	5.8	293	16.3	4.16	1.41	1.4	10.12	81	0.347826	10		1	0	0	1	0	15.9091	1	2	6.77019
No.344	19	65.2	F	1	0	6	0	0	0	0	0	267	10	11.1	24.7	0.27	7	20	4.63	1.66	10	237	37	3.5	238					14.31	64	0.0749064	8		0	0	0	0	0	18.6583	0	0	3.74532
No.345	20.9	53.3667	F	1	0	5	0	0	0	0	0						26	29	4		20	136	37	2.6	493				0.7				8		0	0	0	0	0		1	0
No.346	21	65.3333	M	0	0	16	0	0	0	0	0	196	11.3	11.7	33.5	0.22	21	42	3.85	1.7	9	102	37	4.6	358	12.6	3.94	1.09	1	4.29	13	0.214286	7		1	0	0	0	0	45.6876	0	1	5.76531
No.347	24.15	67.0667	M	0	0	9	1	0	0	0	0						89	59	7.8		75	194	37	4	774	12.5	4.74	1.15	1.7				7		0	0	0	0	0		1	0
No.348	23.5	76.1	M	0	0	8	0	0	0	0	0	307	9.8	10.1	22.1	0.3	23	22	18.8		23	226	36	3.4	684					28.27	54	0.0716612	8		0	0	0	0	0	10.8596	0	0	3.19218
No.349	19	58.1667	M	0	0	4	0	0	0	0	0	398	11	12.4	32.7	0.44	11	32	10.54	4.18	9	202	36	5.8	582				2.8	23.83	58	0.080402	11		0	0	0	0	0	16.7016	0	0	2.76382
No.350	18.8	60.6	M	0	0	6	0	0	0	0	0	354	9.3	9.7	19	0.34	25	24	10.5		9	251	36	2.3	881					19.44	7	0.0677966	8		0	0	0	0	0	18.2099	0	0	2.62712
No.351	16.35	47.6	F	1	0	6	0	0	0	0	0	192	10.6	12.1	30.4	0.31	9	25	10.3	3.48	10	168	36	2.6	417				1.7	14.76	99	0.130208	10		0	0	0	0	0	13.0081	0	0	5.52083
No.352	11	20.4	M	0	0	7	0	0	0	0	0	485	9.2	9	18	0.49	21	31	9.8		14	196	36	5.2	878	12	5.51	1.1	3.1	10.12	53	0.0639175	5		0	0	0	0	0	47.9249	0	0	1.89691
No.353	15.4	67.3667	F	1	0	5	0	0	0	0	0	378	11.5	13.8	36.8	0.44	27	38	9.2		21	275	36	3.6	881				1.6	18.9	43	0.100529	8		0	0	0	0	0	20	0	0	3.04233
No.354	13	25.8333	F	1	0	15	0	0	0	0	0	146	10.1	11.9	25.4	0.17	59	64	8.9		33	158	36	4.1	986	12.3	4.64	1.13	2.6	7.08	151	0.438356	7		0	0	0	0	0	20.6215	1	0	6.91781
No.355	22.8	70	F	1	0	4	0	0	0	0	0						21	40	8.9		12	154	36	2.3	667				4.1				8		0	0	0	0	0		1	0
No.356	5.1	8.76667	M	0	0	43	0	0	0	0	0	126	9.3	10.7	20.6	0.12	38	224	8.85	5.41	33	147	36	7.9	823	37.3	1.43	3.21	1.8	18.02	10	1.77778	13		1	0	0	0	0	6.99223	1	1	7.38095
No.357	28.5	110.9	M	0	0	6	0	0	0	0	0	439	10.3	11.4	25.9	0.45	21	29	8.8		19	114	36	2.7	854				0.8	7.74	34	0.0660592	8		0	0	0	0	0	56.7183	0	0	2.34624
No.358	19.5	66.9667	M	0	0	6	0	0	0	0	0	196	10.6	11.5	29.3	0.21	17	33	8.8		12	138	36	2.9	664				0.7	6.7	16	0.168367	10		0	0	0	0	0	29.2537	0	0	5.40816
No.359	5.5	7.66667	M	0	2	3	0	0	0	0	0	237	11.6	13.6	36.1	0.27	20	54	8.4	4.29	24	57	36	5.5					0.9	15.59	19	0.227848	11		1	0	0	0	1	15.2021	0	1	4.89451
No.360	27	78.6	M	0	0	56	0	0	0	0	0	115	13.7	18.5	54	0.2	6	18	8.02	1.5	17	171	36	5.8	528	26.1	5.96	2.34	1	7.75	150	0.156522	13		0	0	0	0	0	14.8387	0	0	11.913
No.361	15	49.5	F	1	0	7	0	0	0	0	0	272	9.2	9.7	18.1	0.25	16	49	6.59	2.18		184	36	4.4	473					5.63	13	0.180147	8		0	0	0	1	0	48.3126	0	1	3.38235
No.362	25	84.4667	F	1	0	10	0	0	0	0	0	109	10.9	13.2	32.5	0.12	16	31	6.09	2.3	9	278	36	3.8	271	15.7	2.47	1.37	2.6	2.55	77	0.284404	11		1	0	0	0	0	42.7451	0	1	10
No.363	33.5	101.867	M	0	0	4	0	0	0	0	0	277	10.6	11.1	28.4	0.29	33	49	5.7		12	170	36	2.3	498	12.2	3.34	1.12	0.5	3.32	52	0.176895	5		0	0	0	0	0	83.4337	0	0	3.82671
No.364	11.2	44.0667	M	0	0	89	0	0	0	0	0	228	10.1	10.8	24.8	0.59	9	42	5.6		22	138	36	4.3	1277	12.6	3.73	1.16	1.8	3.07	62	0.184211	5		1	0	0	0	0	74.2671	0	1	4.42982
No.365	23	70	M	0	0	7	0	0	0	0	0	477	9.1	9.2	17.6	0.43	7	27	5.44	1.64	11	215	36	4.2	466				0.9	26.07	33	0.0566038	8		0	0	0	0	0	18.2969	0	0	1.90776
No.366	16	49.2333	F	1	0	5	0	0	0	0	0						9	23	4.96	1.55	9	197	36	2.7	258								8		0	0	0	0	0		1	0
No.367	19	54.4667	M	0	0	7	0	0	0	0	0	226					22	42	3.7	1.28	13	112	36	4.4	249	12.2	2.6	1.11	0.8	5.36	29	0.185841	5		0	0	0	0	0	42.1642	0	0
No.368	31	114	M	0	0	3	0	0	0	0	0	171	11.5	13.5	37.2	0.2	8	24	3.52	1.91	9	116	36	4					0.7	6.07	8	0.140351	10		0	0	0	0	0	28.1713	0	0	6.72515
No.369	12.4	47.9667	M	0	0	5	0	0	0	0	0	163	10.6	11.2	27.6	0.19	22	38	3.5		16	174	36	4.9	733				1.4	4.75	93	0.233129	10		0	0	0	0	0	34.3158	0	0	6.50307
No.370	20.6	75.4667	M	0	0	13	0	0	0	0	0	259	9.6	10.2	20.8	0.26	75	80	3.09	1.5	13	96	36	2.2	590	11.9	3.56	1.09	1.4	4.9	78	0.30888	5		0	0	0	0	0	52.8571	0	0	3.70656
No.371	17.65	43	F	1	0	11	1	0	0	0	0	185	10.1	11.1	24.3	0.19	169	106	5.2		188	490	36	3.5	1552				1.2	19.04	15	0.572973	12		0	0	0	0	0	9.71639	1	0	5.45946
No.372	28.9	104.533	M	0	0	7	1	0	0	0	0	247	9.5	10.8	21.4	0.23	140	66	37.27	26.89	206	290	36	1.4	363	13.5	5.47	1.19		16.69	106	0.267206	7		0	0	0	0	0	14.7993	0	0	3.84615
No.373	23	74.8667	F	1	0	6	0	0	0	0	0						10	26	18.44	2.5	8	212	35	3.1		16.3	3.35	1.43	1.1				5		0	0	0	0	0		1	0
No.374	15	42.8333	M	0	0	10	0	0	0	0	0	383	9.5	10.3	20.1	0.36	22	37	18.4		16	168	35	5.1	1243					9.21	19	0.0966057	8		0	0	0	0	0	41.5852	0	0	2.48042
No.375	18.5	41.1667	M	0	0	4	0	0	0	0	0	336	9.5	10.5	20.7	0.32	11	34	15.59	3.95	12	242	35	4.9	581				1.4	15.22	42	0.10119	8		0	0	0	0	0	22.0762	0	0	2.82738
No.376		162.3	M	0	0	14	0	0	0	0	0	111	11.9	13.8	39.8	0.14	13	62	12.54	3.1	18	575	35	2.3	365	14.3	2.66	1.25	7.5	5.67	32	0.558559	7		1	0	1	0	0	19.5767	1	2	10.7207
No.377	26	92.9667	M	0	0	7	0	0	0	0	0	251	10.2	10.9	25.8	0.26	23	40	10.9		14	159	35	2.3	715				0.9	8.59	61	0.159363	8		0	0	0	0	0	29.22	0	0	4.06375
No.378	10	13.7	M	0	0	5	0	0	0	0	0	396	9.3	10.4	19.3	0.43	20	23	10.02	3.74	12	134	35	6.2	317	13.9	3.32	1.28	2.6	5.35	82	0.0580808	8		0	0	0	0	0	74.0187	0	0	2.34848
No.379	15.2	45.1667	F	1	0	8	0	0	0	0	0	354	10.3	11.5	26.7	0.36	19	25	9.7		20	102	35	2.5	767					12.78	17	0.0706215	8		0	0	0	0	0	27.6995	0	0	2.9096
No.380	17.6	52.8667	F	1	0	4	0	0	0	0	0	262	10.4	12.4	28.4	0.27	25	35	7.1		14	132	35	4.6	514					6.39	11	0.133588	8		0	0	0	0	0	41.0016	0	0	3.96947
No.381	14.2	34.0667	F	1	2	8	0	0	0	0	0	106	9.9	11	24.9	0.11	25	70	7	1.2	11	129	35	4.5	408	10.2	1.85	0.87	0.8	5.37	6	0.660377	7		0	0	0	0	1	19.7393	1	0	9.33962
No.382	17	51.3667	M	0	0	18	0	0	0	0	0	366	9.4	9.7	18.8	0.44	27	28	6.4		18	144	35	3.3	856	11.3	2.44	1.04	3.1	10.8	49	0.0765027	5		0	0	0	0	0	33.8889	0	0	2.56831
No.383	17	61.6333	M	0	0	4	0	0	0	0	0	522	8.7	8.9	13.8	0.45	34	31	6.3		16	201	35	2.8	688				1.1	25.64	29	0.059387	8		0	0	0	0	0	20.3588	0	0	1.66667
No.384	25.7	82.8667	F	1	0	15	0	0	0	0	0	262	11.3	12.5	33.1	0.3	10	28	6.22	2.51	22	128	35	4.7	290	14	5.48	1.23	2.4	15.99	113	0.10687	5		0	0	0	0	0	16.3852	0	0	4.31298
No.385	27	101.7	F	1	0	7	0	0	0	0	0	289	9.9	10.3	23.2	0.29	6	28	6.1	1.9	12	107	35	3.4					1	9.39	6	0.0968858	8		0	0	0	0	0	30.7774	0	0	3.42561
No.386	26.6	110.333	F	1	0	11	0	0	0	0	0	129	10.8	12	29.9	0.14	10	34	5.65	2.01	9	95	35	3.8	392	12.2	2.54	1.12	4.1	4.42	16	0.263566	7		0	0	0	0	0	29.1855	0	0	8.37209
No.387	5	7.16667	M	0	0	22	0	0	0	0	0	328	10.2	11.2	25.5	0.33	43	38	5.59	1.97	19	186	35	4.7	471	12.1	1.97	1.11	2.8	15.74	30	0.115854	5		0	0	0	0	0	20.8386	0	0	3.10976
No.388	16.3	43.9333	M	0	0	16	0	0	0	0	0	333	9.5	9.9	20	0.32	19	31	4.3		14	135	35	1.5		12.6	2.98	1.09	2.8	10.03	11	0.0930931	5		0	0	0	0	0	33.2004	0	0	2.85285
No.389	22.2	65.8	M	0	0	13	0	0	0	0	0	187	10.9	12.7	32.3	0.2	47	91	3.91	1.81	11	117	35	5.6	439	12.1	3.19	1.04	1.6	8.63	111	0.486631	10		1	0	0	0	0	21.6686	1	1	5.82888
No.390	7	9.6	F	1	0	13	1	0	0	0	0	330	10.6	12.9	30.5	0.49	157	63	4	1	28	212	35	5.3	453	11.5	2.1	0.99	1	7.15	14	0.190909	7		1	0	0	0	0	46.1538	0	1	3.21212
No.391		34.1	M	0	0	21	1	0	0	0	0	220	11.9	12.6	37.7	0.26	101	117	10.2		13	81	35	3.8	3250	15.1	2.67	1.34	0.8	7.84	40	0.531818	7		1	0	0	0	0	28.0612	1	1	5.40909
No.392	20	66.9333	M	0	0	7	0	0	0	0	0	219	10.9	13.1	31.2	0.24	7	30	15.18	6.29	8	173	34	5.3	250					16.89	73	0.136986	8		0	0	0	0	0	12.9663	0	0	4.97717
No.393	26.5	98.8333	F	1	0	5	0	0	0	0	0	231	9.7	10.3	21.5	0.22	14	39	13.6		15	220	34	3.3	868					14.5	89	0.168831	8		0	0	0	0	0	15.931	0	0	4.19913
No.394	9	10.9333	M	0	0	6	0	0	0	0	0	427	10.4	12.5	29.2	0.71	3	56	13.6		11	193	34	4.6	1123	13	3.14	1.19	1	15.15	63	0.131148	5		0	0	0	0	0	28.1848	0	0	2.4356
No.395	14.6	60.1333	M	0	0	6	0	0	0	0	0	224	10.3	11.5	26.4	0.23	24	39	10.7		13	147	34	4.1	650					3.49	15	0.174107	8		0	0	0	0	0	64.1834	0	0	4.59821
No.396	25.3	107.567	F	1	0	6	0	0	0	0	0	397	11	12.1	32.5	0.46	21	29	10.1		15	182	34	2.9	1094					11.95	121	0.0730479	8		0	0	0	0	0	33.2218	0	0	2.77078
No.397	20.5	48	M	0	0	9	0	0	0	0	0	406	9.5	10.5	23.2	0.4	5	23	9.9	3.2	10	149	34	3.4	260				1.1	21.29	103	0.0566502	8		0	0	0	0	0	19.07	0	0	2.3399
No.398	24.8	58.8	F	1	0	3	0	0	0	0	0	233	10.3	11.6	27.1	0.24	16	31	8.8		12	139	34	2.4	592	12	4.24	1.1	1.3	7.43	20	0.133047	5		0	0	0	0	0	31.3594	0	0	4.4206
No.399	19.4	62.7667	M	0	0	11	0	0	0	0	0	242	10.9	13.2	32.6	0.29	11	20	7.89	2.49	11	150	34	3.6	229	11.6	5.71	1.07	1.1	9.62	180	0.0826446	5		0	0	0	1	0	25.1559	0	1	4.50413
No.400	9.4	8.23333	F	1	0	5	0	0	0	0	0	293	10	10.5	23.5	0.29	20	46	7.87	3.57	16	170	34	2.8	325	13.3	2.52	1.17	2.3	7.51	22	0.156997	5		0	0	0	0	0	39.0146	0	0	3.41297
No.401	19.8	63.6	F	1	0	4	0	0	0	0	0	229	11.1	12.9	33.3	0.26	12	24	7.06	3.25		183	34	2.5	200					14.31	29	0.104803	8		0	0	0	0	0	16.0028	0	0	4.84716
No.402	23	77.9	F	1	0	6	0	0	0	0	0	248	9.9	10.7	23.7	0.24	21	34	6.98	2.03	10	166	34	3.4	280	11.6	3.28	1.07	1.3	16.67	41	0.137097	5		0	0	0	0	0	14.877	0	0	3.99194
No.403	19	95.3	M	0	0	5	0	0	0	0	0	248	9.8	11.2	23.5	0.24	8	26	6.92	2.42	12	165	34	6.7	246				0.9	14.7	121	0.104839	11		0	0	0	0	0	16.8707	0	0	3.95161
No.404	20.5	61.7	M	0	0	7	0	0	0	0	0	218	10.5	11.7	27.7	0.23	21	26	6.5		13	163	34	3.7	657	13.3	2.42	1.17		21.9	69	0.119266	5		0	0	0	0	0	9.95434	0	0	4.81651
No.405	23	82.3667	M	0	0	10	0	0	0	0	0	246	9.5	10	20.1	0.23	9	24	6.27	2.17	9	132	34	2.5		12.2	4.4	1.05	0.8	5.83	33	0.097561	5		0	0	0	0	0	42.1955	0	0	3.86179
No.406	16.5	55.6333	F	1	0	7	0	0	0	0	0	225	10.9	12.1	31.2	0.24	21	35	5.5		10	116	34	3.1	974	13.2	2.88	1.22	0.8	9.22	72	0.155556	5		0	0	0	0	0	24.4035	0	0	4.84444
No.407	21.2	82.2	M	0	0	4	0	0	0	0	0						12	31	5.4		17	132	34	2.6	456	11.2	1.62	0.96	1.7				5		0	0	0	0	0		1	0
No.408	18.5	35.9333	F	1	0	10	0	0	0	0	0	229	10.1	11.7	24.9	0.23	10	27	5.12	2.13	10	108	34	2.4	311					8.25	37	0.117904	8		0	0	0	0	0	27.7576	0	0	4.41048
No.409	10	14.2667	F	1	0	22	0	0	0	0	0	189	9	8.6	16.5	0.17	29	68	5	1.86	10	97	34	4.6	297	12.5	1.3	1.14	1.4	5.64	4	0.359788	7		1	0	0	0	0	33.5106	1	1	4.7619
No.410	16	40.5333	M	0	0	9	0	0	0	0	0	242	9.7	10.7	22.3	0.23	30	40	4.9		14	296	34	3.8	788					20.51	34	0.165289	8		0	0	0	0	0	11.7991	0	0	4.00826
No.411	30	108.467	M	0	0	6	0	0	0	0	0	334	9.4	9.9	19.7	0.31	9	22	3.82	1.6	11	148	34	2.8	417	14.3	5.35	1.37	1	9.87	155	0.0658683	5		0	0	0	0	0	33.8399	0	0	2.81437
No.412	16.8	49.5667	M	0	0	7	0	0	0	0	0	276	11	13.4	31.8	0.38	14	39	3.62	1.41	13	167	34	3.4		11.4	4.89	1.05	0.7	11.67	110	0.141304	5		0	0	0	0	0	23.6504	0	0	3.98551
No.413	15	27.9667	M	0	0	46	0	0	0	0	0	212	8.9	8.6	14.4	0.22	53	59	3.55	0.7	15	141	34	2.8	301	12.7	1.97	1.1	2.5	4.21	22	0.278302	5		0	0	1	0	0	50.3563	0	1	4.19811
No.414	11	12.6333	M	0	0	13	0	0	0	0	0	468	10.2	12	26.3	0.62	12	37	1.21	0.45	12	121	34	4.9	339	14.2	5.33	1.24	1	15.1	164	0.0790598	5		1	0	0	0	0	30.9934	0	1	2.17949
No.415	22	87.0667	F	1	0	11	1	0	0	0	0	259	10.4	11.5	27.5	0.27	97	95	4.35	2.46	14	121	34	2.2		13.3	4.2	1.15	0.7	5.79	50	0.366795	7		0	0	0	0	0	44.7323	1	0	4.01544
No.416	6.06	2.3	M	0	0	11	0	0	0	0	0	278	11.6	13.9	37.9	0.32	51	26	24.3	17.28	390	218	33	4	369	16	4.94	1.38	1.9	19.78	96	0.0935252	5		0	0	0	0	0	14.0546	0	0	4.17266
No.417	23	89.6	F	1	2	2	0	0	0	0	0	350	11.2	12.5	33.7	0.48	8	24	21.51	8.59	10	127	33	3.9	470	13.2	3.07	1.2		16.36	131	0.0685714	5		0	0	0	0	1	21.3936	0	0	3.2
No.418	8	17.6	M	0	0	4	0	0	0	0	0	296	11.3	13.6	35.6	0.45	20	48	14		20	842	33	3.9	814	13	1.53	1.18	2.4	6.94	2	0.162162	5		0	0	0	0	0	42.6513	0	0	3.81757
No.419	20.6	50.7333	F	1	0	6	0	0	0	0	0						20	25	13.2		10	160	33	2.4	454								8		0	0	0	0	0		1	0
No.420	16	36.3	M	0	0	4	0	0	0	0	0	213	10.4	12.4	28.3	0.22	19	36	13		10	134	33	3.9	948				1.2	6.89	74	0.169014	8		0	0	0	0	0	30.9144	0	0	4.88263
No.421	15.2	40.2333	F	1	0	12	0	0	0	0	0	469	8.4	8.4	12.2	0.4	22	63	12.2		20	132	33	4.3	791					6.8	16	0.134328	8		0	0	0	0	0	68.9706	0	0	1.79104
No.422	12.8	35.7333	F	1	0	9	0	0	0	0	0	374	9.5	10.1	20.6	0.36	15	28	11.2		10	164	33	3.3	676				1.3	25.84	79	0.0748663	8		0	0	0	0	0	14.4737	0	0	2.54011
No.423		183.367	M	0	0	11	0	0	0	0	0	128	12.3	17	45.3	0.16	14	13	10.83	4.35	20	93	33	5.3	150	12.7	3.47	1.1	0.5	9.69	70	0.101562	7		0	0	0	0	0	13.2095	0	0	9.60938
No.424	15.5	46.3	M	0	0	7	0	0	0	0	0	230	8.2	8.2	10.6	0.19	20	31	9.9		13	262	33	4.3	732					8.4	69	0.134783	8		0	0	0	0	0	27.381	0	0	3.56522
No.425	20	63.8667	M	0	0	6	0	0	0	0	0	318	9.2	9.3	17.3	0.29	27	34	9.5		19	146	33	2.5	934				0.9	9.99	75	0.106918	8		0	0	0	0	0	31.8318	0	0	2.89308
No.426	20.6	80.8667	F	1	0	7	0	0	0	0	0	290	9.8	10.3	22.3	0.28	22	27	9.1		22	114	33	4	735					10.11	95	0.0931034	8		0	0	0	0	0	28.6845	0	0	3.37931
No.427	14.9	41.9	F	1	0	4	0	0	0	0	0	326	8.7	9.3	14.9	0.28	14	23	7.5		10	207	33	2.4	521				6.4	12.67	95	0.0705521	8		0	0	0	0	0	25.7301	0	0	2.66871
No.428	15.9	45.4	F	1	0	6	0	0	0	0	0	344	10	10.3	23.3	0.34	24	28	7.4		13	212	33	2.3	579				2.8	21.17	72	0.0813954	8		0	0	0	0	0	16.2494	0	0	2.90698
No.429	18.6	54.4667	F	1	0	4	0	0	0	0	0						17	29	7		14	122	33	2.7	1073				0.5				8		0	0	0	0	0		1	0
No.430	17.95	65.0667	M	0	0	8	0	0	0	0	0	330	9.5	10	19.6	0.31	9	28	6.54	2.46		199	33	3.9	306	12.6	3.25	1.1	4.1	25.82	76	0.0848485	5		0	0	0	0	0	12.7808	0	0	2.87879
No.431	13.14	37.6667	M	0	0	11	0	0	0	0	0	216	10.5	12.4	28.4	0.24	15	39	5.49	2.67	11	118	33	2.7	423	12.9	4.58	1.11	2.2	9.6	102	0.180556	5		1	0	0	0	0	22.5	0	1	4.86111
No.432	14	31.6	F	1	0	9	0	0	0	0	0	224	11.3	13.4	34.9	0.25	9	37	4.75	1.72	9	161	33	2.9	265				1.2	8.13	2	0.165179	8		0	0	0	0	0	27.5523	0	0	5.04464
No.433	18.5	50.2	M	0	0	38	0	0	0	0	0	400	8.4	8.2	10.7	0.39	11	21	3.33	1.38	13	161	33	2.5	252	11.3	5.35	0.97	1.1	7.14	40	0.0525	5		0	0	0	0	0	56.0224	0	0	2.1
No.434	15	37.4	M	0	0	7	0	0	0	0	0	317	9.9	10.7	23.7	0.31	13	24	3.13	1.6	11	174	33	4.9	260	13.1	3.06	1.15		12.96	22	0.0757098	5		0	0	0	0	0	24.4599	0	0	3.12303
No.435	21	83.8	M	0	0	13	0	0	0	0	0	267	11.3	12.9	32.5	0.44	21	43	3		15	171	33	4.3	755	11.4	2.15	0.98	2.7	17.02	5	0.161049	6		1	0	0	0	0	15.6874	0	1	4.23221
No.436	25	151.333	F	1	0	7	0	0	0	0	0	357	9.6	10.5	21.1	0.35	17	36	2.33	0.73	12	179	33	3.9	398	11.4	2.27	0.98	1.9	14.4	5	0.10084	5		0	0	0	0	0	24.7917	0	0	2.68908
No.437	23.5	97.3333	F	1	0	12	1	0	0	0	0	190	10.2	10.9	25.6	0.19	207	166	10.41	5.29	106	229	33	2	498				1.9	11.31	4	0.873684	12		0	0	0	0	0	16.7993	1	0	5.36842
No.438	7	2.33333	M	0	0	13	1	0	0	0	0	579	9.8	10.8	23.2	0.57	84	82	8.65	3.31	39	168	33	8.7	548	10.6	2.79	0.91	2.4	8.24	108	0.141623	10		0	0	0	0	0	70.267	0	0	1.69257
No.439	12.5	28.1667	M	0	0	6	1	0	0	0	0	391	9.6	9.8	20.2	0.38	10	179	119.2		23	285	33	6.7	3724	11.6	3.41	1.07	3.2	24.95	30	0.457801	10		0	0	0	0	0	15.6713	1	0	2.45524
No.440	19.6	77.3333	M	0	0	8	0	0	0	0	0	315	9.1	9.6	17.2	0.33	20	43	14.7		21	250	32	2.8	781	13.3	5.31	1.17		15.33	89	0.136508	5		0	0	0	0	0	20.5479	0	0	2.88889
No.441	17	59.7	F	1	0	7	0	0	0	0	0	247	9.7	10.2	20.6	0.24	22	35	14.3		10	179	32	3.2	1090	15.2	3.61	1.32		28.02	76	0.1417	5		0	0	0	0	0	8.81513	0	0	3.92713
No.442	18.5	45.2333	F	1	0	7	0	0	0	0	0	307	10.5	11.4	28.2	0.32	13	26	12.6		12	88	32	1.8	1575					12.19	71	0.0846906	8		0	0	0	0	0	25.1846	0	0	3.4202
No.443	11.6	23.1	M	0	0	6	0	0	0	0	0						11	55	12.4		9	76	32	2.2					2.5				8		0	0	1	0	0		1	1
No.444	20.3	71.9333	M	0	0	56	0	0	0	0	0	234	10.7	12.4	29.7	0.25	9	20	10	3	6	142	32	2.7	352	12	4.71	1.04	1.3	12.29	190	0.0854701	5		0	0	0	0	0	19.0399	0	0	4.57265
No.445	5.8	6	F	1	0	16	0	0	0	0	0	451	9.4	10.2	21	0.43	56	77	9.6		17	55	32	4.4	1060	11.6	1.75	1.06	1.5	9.57	6	0.170732	5		1	0	1	0	0	47.1264	0	2	2.08426
No.446	16	46.5	F	1	0	5	0	0	0	0	0	260	8.7	8.4	14.2	0.23	27	26	9.3		8	160	32	3.8	611				0.9	9.63	25	0.1	8		0	0	0	0	0	26.999	0	0	3.34615
No.447	17	56.6667	M	0	0	7	0	0	0	0	0	502	8.7	9.3	14.6	0.44	9	26	9.04	3.58	13	181	32	4	282				2.3	32.5	12	0.0517928	8		0	0	0	0	0	15.4462	0	0	1.73307
No.448	17.4	64.1	M	0	0	3	0	0	0	0	0	351	9.5	9.9	20.1	0.33	10	23	8.99	3.04	13	150	32	3.4	223					7.36	41	0.0655271	8		0	0	0	0	0	47.6902	0	0	2.70655
No.449	20.25	62.5	F	1	0	7	0	0	0	0	0	404	11.7	14.3	37.7	0.47	34	34	8.5		26	184	32	5.1	794				1.1	19.27	38	0.0841584	8		0	0	0	0	0	20.9652	0	0	2.89604
No.450	6.5	3.06667	F	1	2	7	0	0	0	0	0	354	10.3	11.8	26.8	0.36	36	55	7.5		27	188	32	2.7	773	13.3	4.36	1.23	5.2	17.01	84	0.155367	5		0	0	0	0	1	20.8113	0	0	2.9096
No.451	13.65	25.7	M	0	0	10	0	0	0	0	0	543	9.2	9.4	17.4	0.5	32	32	7.3		23	183	32	2.9	723				2.9	14.85	10	0.0589319	8		0	0	0	0	0	36.5657	0	0	1.69429
No.452	16.25	65.1	F	1	0	8	0	0	0	0	0	284	10.3	11.4	26.9	0.29	23	37	7	2.69	15	107	32	1.6	606					6.08	4	0.130282	8		0	0	0	0	0	46.7105	0	0	3.62676
No.453	9	7.3	M	0	0	64	0	0	0	0	0	190	11.9	15.6	37.6	0.3	11	27	7	4	9	124	32	7	310	21.4	4.13	1.9	1.2	16.32	160	0.142105	10		0	0	0	0	0	11.6422	0	0	6.26316
No.454	19.5	61.7333	F	1	0	8	0	0	0	0	0	265	11	12	31.6	0.29	13	25	6.33	2.55	12	112	32	3.5	301					15.1	46	0.0943396	8		0	0	0	0	0	17.5497	0	0	4.15094
No.455	15	33.9667	M	0	0	8	0	0	0	0	0	166	11.1	12.6	33.3	0.18	14	49	6.32	2.34	13	140	32	2.6	486				1.7	5.59	7	0.295181	10		1	0	0	0	0	29.6959	0	1	6.68675
No.456	24	71.1	M	0	0	18	0	0	0	0	0	118	11.3	12.9	33.3	0.11	5	19	4.4	1.67	11	134	32	2.8	232				0.8	8.98	9	0.161017	10		0	0	0	0	0	13.1403	0	0	9.57627
No.457	9	12.9667	F	1	0	41	0	0	0	0	0	147	10.5	12	28.8	0.16	20	81	3.94	0.91	10	119	32	2.4	915	10.6	2.39	0.91	1.1	2.86	22	0.55102	11		1	0	0	0	0	51.3986	1	1	7.14286
No.458	12.3	20.5333	F	1	0	5	0	0	0	0	0	346	10.7	11.7	29.9	0.37	21	36	3.83	2.32	12	200	32	7.6	264				1.1	7.67	39	0.104046	11		0	0	0	0	0	45.1108	0	0	3.09249
No.459	17	54.7	F	1	0	7	0	0	0	0	0	195	10.1	12	26.4	0.2	11	21	3.83	2.01	8	155	32	2.2	234				1.1	16.29	180	0.107692	10		0	0	0	0	0	11.9705	0	0	5.17949
No.460	23.2	92.1333	F	1	0	6	0	0	0	0	0	229	11.3	12.1	32.2	0.26	10	27	3.51	1.29	11	128	32	2.6	261				0.6	5.36	49	0.117904	8		0	0	0	0	0	42.7239	0	0	4.9345
No.461	30.7	110.433	M	0	0	16	1	0	0	0	0	127	10.3	11.9	27.1	0.14	172	460	8.9		11	86	32	1.4	1410	12.5	3.26	1.09	4.7	5.93	26	3.62205	9		0	0	0	1	0	21.4165	1	1	8.11024
No.462	10	12.7667	M	0	0	6	1	0	0	0	0	466	10.3	11.8	28.2	0.48	88	40	10.2		180	152	32	2.5	382					22.87	55	0.0858369	10		0	0	0	0	0	20.376	0	0	2.2103
No.463	14	67.7333	F	1	0	7	0	0	0	0	0	469	9.8	11	22.9	0.46	17	27	16.7		14	185	31	2.3					2.4	18.73	75	0.0575693	8		0	0	0	0	0	25.04	0	0	2.08955
No.464	15	42.8	F	1	0	5	0	0	0	0	0	257	9	9.2	16.2	0.29	16	29	16.2		20	176	31	2.6	850				1.4	14.8	117	0.11284	8		0	0	0	0	0	17.3649	0	0	3.50195
No.465	34.8	88.1333	M	0	2	5	0	0	0	0	0	290	9.5	10.1	19.5	0.28	17	26	11.83	2.9	14	193	31	4.2	254	16.9	4.64	1.48	1.6	18.77	192	0.0896552	5		0	0	0	0	1	15.4502	0	0	3.27586
No.466	12	22.7667	F	1	0	5	0	0	0	0	0	327	8.3	8.4	11.5	0.27	18	27	11.8		10	169	31	3.3	626					12.14	42	0.0825688	8		0	0	0	0	0	26.9357	0	0	2.53823
No.467	15	41.4333	M	0	0	15	0	0	0	0	0	302	8.6	8.6	13.7	0.3	24	45	9.9		14	232	31	4.7	956	12.1	3.2	1.1	1.6	37.3	113	0.149007	5		0	0	0	0	0	8.09651	0	0	2.84768
No.468	9.5	11.1333	M	0	0	7	0	0	0	0	0	259	10.4	12.3	27.3	0.27	19	36	9.2		12	159	31	1.2	941				2	12.06	45	0.138996	8		0	0	0	0	0	21.476	0	0	4.01544
No.469	16	30.8333	M	0	0	46	0	0	0	0	0	316	11	13.2	32.8	0.35	33	36	8.91	2.99	24	105	31	3.1	334	12.5	5.14	1.08	2.1	23.56	42	0.113924	5		0	0	0	0	0	13.4126	0	0	3.48101
No.470	21.4	79.7333	M	0	0	12	0	0	0	0	0	355	10.1	11.2	24.3	0.36	33	32	8.7		13	138	31	3.6	901	11.9	3.54	1.09	1.1	8.79	37	0.0901408	5		1	0	0	0	0	40.3868	0	1	2.84507
No.471		7.56667	F	1	0	39	0	0	0	0	0	345	11.5	13.2	35.2	0.4	20	64	8.03	3.55	13	182	31	5.4	398	12.9	1.09	1.11	1.2	10.85	2	0.185507	6		1	0	0	0	0	31.7972	0	1	3.33333
No.472	14.4	37.5333	M	0	0	6	0	0	0	0	0	452	7.8	7.9	8.3	0.35	22	33	7.2		19	108	31	3.8	754	10.9	3.34	1	1.4	9.96	6	0.0730089	5		0	0	0	0	0	45.3815	0	0	1.72566
No.473	11	23.0333	M	0	0	7	0	0	0	0	0	277	9.4	10	20	0.26	32	43	6.7		17	184	31	4.3	1023				1.2	7.45	46	0.155235	8		0	0	0	0	0	37.1812	0	0	3.3935
No.474	11	19.5333	M	0	0	30	0	0	0	0	0	263	10	11.1	24.7	0.26	25	49	6.7		20	236	31	3.3	723	13.4	5.7	1.23	1.3	7.93	160	0.186312	5		1	0	0	0	0	33.1652	0	1	3.80228
No.475	21.35	68.2333	F	1	0	7	0	0	0	0	0	194	9	9.1	16	0.18	12	30	6.39	2.23	10	138	31	2.1	266					5.64	22	0.154639	10		0	0	0	0	0	34.3972	0	0	4.63917
No.476	6	3.03333	M	0	0	12	0	0	0	0	0	451	8.5	9	13.4	0.38	20	34	6.06	1.29	23	170	31	4.9	276					11.29	20	0.075388	8		0	0	0	0	0	39.9469	0	0	1.8847
No.477	19	61.8	M	0	0	7	0	0	0	0	0	307	9.6	10.1	20.6	0.29	7	20	5.21	2.05	16	182	31	3	303					10.56	58	0.0651466	8		0	0	0	0	0	29.072	0	0	3.12704
No.478	20	51.8667	F	1	0	5	0	0	0	0	0	327	9.1	8.9	15.8	0.3	27	31	5		22	222	31	3.5	822				0.8	23.78	17	0.0948012	8		0	0	0	0	0	13.7511	0	0	2.78287
No.479	17	63.6667	F	1	0	7	0	0	0	0	0	378	8.8	9.2	16.1	0.33	10	20	4.99	2.49	10	88	31	3.8	404				1.3	1.9	86	0.0529101	12		0	0	0	0	0	198.947	0	0	2.32804
No.480	19	70.8	M	0	0	5	0	0	0	0	0	289	9.6	10.9	21.8	0.33	15	27	4.85	2.53	11	171	31	5	370				1	7.29	58	0.0934256	8		0	0	0	0	0	39.6433	0	0	3.3218
No.481	14.5	48.8	F	1	0	9	0	0	0	0	0	275	9.1	9.6	17.8	0.25	14	33	4.77	1.15	14	141	31	3.9	281				1.2	5.22	126	0.12	8		0	0	0	0	0	52.682	0	0	3.30909
No.482	20	49.5333	M	0	0	8	0	0	0	0	0	234	9.5	10	19.2	0.22	9	26	3.49	1.45	9	174	31	4.3	319	13.3	2.55	1.15	1	12.28	14	0.111111	5		0	0	0	0	0	19.0554	0	0	4.05983
No.483	11	26.8333	F	1	0	6	0	0	0	0	0	413	9.6	10.4	21.3	0.41	9	24	2.52	1.28		180	31	2.9	383					22.65	99	0.0581114	8		0	0	0	0	0	18.234	0	0	2.32446
No.484	10.5	10.7667	M	0	0	24	0	0	0	0	0	275	10.9	12	31.2	0.38	38	66	1.58	0.8	11	138	31	2	419	12.6	2.3	1.09	0.8	4.39	18	0.24	5		1	0	0	0	0	62.6424	0	1	3.96364
No.485	12.5	29.8333	F	1	0	12	1	0	0	0	0	243	10.7	12.2	29.3	0.3	776	472	2.48	1.19	47	131	31	3.6	1034	13.5	2.62	1.17	1.2	8.7	21	1.94239	7		1	0	0	0	0	27.931	1	1	4.40329
No.486	7.5	5.76667	M	0	2	9	1	0	0	0	0	45	11.2	14.7	34.4	0.17	89	115	363.03	261.82	73	208	31	6.2	467	25.4	2.01	2.29	3.2	16.56	171	2.55556	18		1	0	1	1	1	2.71739	1	3	24.8889
No.487	24.5	82.5667	M	0	0	7	0	0	0	0	0	353	10.2	11.3	26.5	0.36	19	19	25.3		12	168	30	4.2	1170	14.6	4.11	1.27	2.2	26.78	88	0.0538244	5		0	0	0	0	0	13.1815	0	0	2.88952
No.488	24	83.6	M	0	0	6	0	0	0	0	0	120	10.9	12.5	30.9	0.14	24	78	21.7		23	149	30	4	1241					7.27	25	0.65	10		0	0	0	0	0	16.5062	1	0	9.08333
No.489	16.6	37.1667	F	1	0	7	0	0	0	0	0						16	31	20.4		11	224	30	3.5	685								8		0	0	0	0	0		1	0
No.490	13.7	22.2	M	0	0	5	0	0	0	0	0	353	9.7	10.4	21.2	0.34	50	55	17.1		10	224	30	3	770					16.98	44	0.155807	8		0	0	0	0	0	20.7892	0	0	2.74788
No.491	16	44.2	M	0	0	5	0	0	0	0	0	235	9.6	9.8	22.2	0.24	12	32	15.3		11	233	30	3	570				1.9	14.66	52	0.13617	8		0	0	0	1	0	16.03	0	1	4.08511
No.492	7	17.4667	F	1	0	24	0	0	0	0	0	225	11.2	13.4	35.2	0.4	34	52	14.72	4.88	17	154	30	7.9	345	14.7	2.08	1.27	2.7	12.15	16	0.231111	8		1	0	0	0	0	18.5185	0	1	4.97778
No.493	22	70.7	M	0	0	4	0	0	0	0	0	242	10.2	10.9	25.8	0.25	21	31	12		14	178	30	4.8	1142	11.9	2.7	1.09	0.8	16.76	81	0.128099	5		0	0	0	0	0	14.4391	0	0	4.21488
No.494	11	17	M	0	0	8	0	0	0	0	0	223	9.6	10.2	20.9	0.25	29	43	10.4		10	306	30	3.6	751	11.4	3.65	1.05	4.4	7.7	67	0.192825	5		0	0	0	0	0	28.961	0	0	4.30493
No.495	30.7	87.5667	M	0	0	5	0	0	0	0	0						10	23	9.09	2.84	15	211	30	2.6	378	13.3	5.37	1.15	1.5				5		0	0	0	0	0		1	0
No.496	13.6	28.2333	M	0	0	13	0	0	0	0	0						21	29	8.6		9	161	30	3.4	694				1.9				8		0	0	0	0	0		1	0
No.497	14.4	50.7	M	0	0	9	0	0	0	0	0	227	9.2	9.1	17.9	0.21	20	37	8.6		37	165	30	1.8		13.6	5.84	1.18	1.2	27.15	170	0.162996	5		0	0	0	0	0	8.36096	0	0	4.05286
No.498	4.5	7.5	M	0	0	22	0	0	0	0	0	372	10	10.9	23.9	0.37	43	73	8.5		28	175	30	4.7	806				3.7	16.76	49	0.196237	8		0	0	0	0	0	22.1957	0	0	2.68817
No.499	31.4	113.633	M	0	0	5	0	0	0	0	0	162	9.5	10.5	21.1	0.16	7	17	8.42	3.99	11	223	30	3	208	15.3	3.82	1.41	1.3	9.58	98	0.104938	7		0	0	0	0	0	16.9102	0	0	5.8642
No.500	11	15.6	F	1	0	16	0	0	0	0	0	112	11.7	13.7	37.2	0.16	39	81	7.72	1.3	9	127	30	4.1	283	12	2.08	1.03	1.1	1.35	30	0.723214	11		0	0	0	0	0	82.963	1	0	10.4464
No.501	20.5	72.1667	M	0	0	3	0	0	0	0	0	345	8.4	8	11.6	0.29	27	27	7.4		16	154	30	3.7	865	13.3	4.61	1.23	0.7	15.92	51	0.0782609	5		0	0	0	0	0	21.6709	0	0	2.43478
No.502	9.7	15.1333	F	1	0	6	0	0	0	0	0	344	9.2	9.9	18.3	0.32	16	29	6.9		6	185	30	2.2	633	12.6	5.55	1.09	1.2	5.51	18	0.0843023	5		0	0	0	0	0	62.4319	0	0	2.67442
No.503	26.9	121.167	F	1	0	18	0	0	0	0	0	248	9	9	16.5	0.22	8	17	6.89	1	14	176	30	5.5	422	12.9	1.91	1.12	1.4	5.75	50	0.0685484	8		0	0	0	0	0	43.1304	0	0	3.62903
No.504	14	33.6667	M	0	0	8	0	0	0	0	0	509	9.7	10.4	21.9	0.59	9	23	6.09	3.08	14	160	30	2.1	610	13.5	5.82	1.24	1.8	29.71	129	0.0451866	5		0	0	0	0	0	17.1323	0	0	1.9057
No.505	25	106.2	M	0	0	9	0	0	0	0	0	370	10.5	12.1	28.5	0.39	8	19	6.04	2.13	8	164	30	3.6	349	12.5	2.72	1.08	1	15.98	30	0.0513513	5		0	0	0	0	0	23.1539	0	0	2.83784
No.506	10.2	18.8333	M	0	0	15	0	0	0	0	0	189	10.9	11.8	30.8	0.21	35	77	6		10	122	30	3.4	953	11.7	2.98	1.01	1	4.03	18	0.407407	7		1	0	0	0	0	46.8983	1	1	5.7672
No.507	30	155.433	F	1	1	30	0	0	0	0	0	138	12.5	17.1	43.4	0.2	9	36	6	1.4	8	256	30	3.1	543	12.3	5.24	1.06	2.9	12.61	177	0.26087	7		1	0	1	0	1	10.9437	0	2	9.05797
No.508	9.4	14.8667	F	1	0	6	0	0	0	0	0	456	10.4	11.6	27.8	0.47	10	39	5.87	2.2	11	185	30	5	425				5.9	18.01	76	0.0855263	8		0	0	0	0	0	25.3193	0	0	2.2807
No.509	12.8	22.9	M	0	0	6	0	0	0	0	0	533	9.3	9.3	18.2	0.5	25	43	5.8		14	161	30	3.7					3.1	15.1	11	0.0806754	8		0	0	0	0	0	35.298	0	0	1.74484
No.510	19.5	50.2333	F	1	0	7	0	0	0	0	0	287	10.8	12.7	31.5	0.31	24	76	5.65	1.98	12	72	30	2.8	701				0.7	7.22	11	0.264808	8		0	0	0	0	0	39.7507	0	0	3.76307
No.511	15.5	48.3	F	1	0	7	0	0	0	0	0	173	9.7	10.3	21.9	0.17	8	43	4.45	2.54	8	120	30	1.9	318				0.7	4.39	50	0.248555	10		0	0	0	0	0	39.4077	0	0	5.60694
No.512	13	24.9667	F	1	0	12	0	0	0	0	0	134	10.8	11.5	29.2	0.14	22	81	2.5		10	57	30	1.5	4176	10.9	1.88	1	2.8	5.67	27	0.604478	7		0	0	0	0	0	23.6332	1	0	8.0597
No.513	9	30.8667	F	1	0	9	0	0	0	0	0	540	12	14.2	41.1	0.65	10	38	1.94	0.58	8	162	30	2.8	395	14	1.18	1.21	2.4	21.98	1	0.0703704	5		1	0	0	0	0	24.5678	0	1	2.22222
No.514	25	86.2	F	1	0	6	1	0	0	0	0	168	11.4	12.7	35.5	0.23	268	200	14.5		60	201	30	3.5	1390	12	2.47	1.09	1.2	7.99	42	1.19048	9		0	0	0	0	0	21.0263	1	0	6.78571
No.515	9.2	41.7333	M	0	0	46	0	0	0	0	0	92	11.6	13.4	35.3	0.29	32	48	31	5.3	16	291	29	3.7	765	12.7	5.18	1.1	5.3	12.96	187	0.521739	9		0	0	0	0	0	7.09877	1	0	12.6087
No.516	18.3	57.1667	M	0	0	4	0	0	0	0	0	369	7.9	7.5	8.5	0.29	20	37	26.1		17	175	29	4.2	1139				1.7	23.37	49	0.100271	8		0	0	0	0	0	15.7895	0	0	2.14092
No.517		45.1333	F	1	0	129	0	0	0	0	0	80	11.3	13.7	34.3	0.11	38	81	23.58	9.64	10	147	29	2.5	597	11.6	5.39	1	1.5	7.61	180	1.0125	9		0	0	0	0	0	10.5125	1	0	14.125
No.518	15.5	26.1333	M	0	0	11	0	0	0	0	0	243	9.1	9.3	16.7	0.22	11	35	16.4		12	159	29	2.6	726				4.2	22.61	40	0.144033	8		0	0	0	0	0	10.7475	0	0	3.74486
No.519	6	2.83333	M	0	0	7	0	0	0	0	0	467	9.2	9.7	18.5	0.43	29	27	16.2		34	189	29	3.4	739	12.2	3.77	1.11	1.5	8.95	20	0.0578158	5		0	0	0	0	0	52.1788	0	0	1.97002
No.520	31	108.1	M	0	0	13	0	0	0	0	0	281	10.7	12.4	29.7	0.3	22	19	15.4		17	173	29	1.9	426				1.5	7.51	190	0.0676157	8		0	0	0	0	0	37.4168	0	0	3.80783
No.521	12.75	31	F	1	0	2	0	0	0	0	0						19	43	13.7		13	277	29	3.9	780								8		0	0	0	0	0		1	0
No.522	11.4	19	M	0	0	6	0	0	0	0	0	256	10	10.1	22.9	0.26	24	42	13.4		10	267	29	3.7	1000				1.7	28.71	34	0.164062	8		0	0	0	0	0	8.91675	0	0	3.90625
No.523	10.8	17.7	M	0	0	7	0	0	0	0	0	228	12.6	17.6	46.2	0.42	32	52	12.3		7	175	29	3.9	797				2.5	13.47	91	0.22807	8		0	0	0	0	0	16.9265	0	0	5.52632
No.524	28	45.0667	M	0	0	8	0	0	0	0	0	191	8.9	9	14.6	0.21	29	36	12.2		11	149	29	4.8	795	11.8	3.1	1.08	1	4.83	46	0.188482	7		0	0	0	0	0	39.5445	0	0	4.65969
No.525	8.7	6.16667	F	1	0	7	0	0	0	0	0	339	9.9	11	23.4	0.33	34	43	12.1		17	173	29	1.4	796					20.19	132	0.126844	8		0	0	0	0	0	16.7905	0	0	2.92035
No.526	14	52.4	F	1	0	11	0	0	0	0	0	33	11.4	17.6	35.3	0.09	18	50	11.8		12	177	29	2.9	962	11.5	3.56	1.05		2.69	16	1.51515	14		1	0	0	0	0	12.2677	1	1	34.5455
No.527	16	35.6	M	0	0	3	0	0	0	0	0	411	9.5	10.2	20.6	0.39	14	39	11.78	3.75	9	312	29	8.2	307				2.7	27.68	1	0.0948905	11		0	0	0	0	0	14.8483	0	0	2.31144
No.528	17.2	53.7667	F	1	0	13	0	0	0	0	0	245	10.9	13.4	31.3	0.27	25	29	10.7		19	140	29	1.7	596					10.91	36	0.118367	8		0	0	0	0	0	22.4565	0	0	4.44898
No.529	14.2	47.8667	F	1	0	6	0	0	0	0	0	601	8.8	8.9	14	0.53	27	40	10.6		20	149	29	2.2	740					11.65	24	0.0665557	8		0	0	0	0	0	51.588	0	0	1.46423
No.530	20.6	46.4667	M	0	0	6	0	0	0	0	0	189	12	14.8	39.6	0.23	13	21	9.98	3.43	19	149	29	4.6						4.53	86	0.111111	10		0	0	0	0	0	41.7219	0	0	6.34921
No.531	24.3	51.3	M	0	0	5	0	0	0	0	0	307	9.9	11.2	23.6	0.3	13	27	9.62	3.11	13	166	29	5.5	276				1.4	22.37	83	0.0879479	11		0	0	0	0	0	13.7237	0	0	3.22476
No.532	17	50.5333	M	0	0	8	0	0	0	0	0	235	9.9	10.9	23.6	0.23	9	35	8.89	3.42	11	119	29	3.2	589					11.89	200	0.148936	8		0	0	0	0	0	19.7645	0	0	4.21277
No.533	24.8	65.0667	F	1	0	5	0	0	0	0	0	254	10.3	11.5	26.9	0.26	9	51	8.5	2.71	9	172	29	4.2	174				0.7	9.45	75	0.200787	8		0	0	0	0	0	26.8783	0	0	4.05512
No.534	13	64.5	F	1	2	5	0	0	0	0	0	147	9.5	10.2	19.9	0.14	20	51	8.42	1.1	17	134	29	4.3	303	11.8	4.09	1.02	2.9	3.84	92	0.346939	7		0	0	0	0	1	38.2812	1	0	6.46258
No.535	19	138.367	M	0	0	14	0	0	0	0	0						8	17	7.91	2.37	10	218	29	2.1	350	12.6	4.58	1.09	2.1				5		0	0	0	0	0		1	0
No.536	14	24.0667	M	0	0	19	0	0	0	0	0	354	10.2	11.4	26	0.36	16	30	7.51	2.54	10	229	29	6.4	262	11.7	3.23	1.01		21.6	33	0.0847458	8		0	0	0	0	0	16.3889	0	0	2.88136
No.537	15	38.6333	M	0	0	3	0	0	0	0	0	265	10	10.5	23.5	0.26	26	31	7.5		11	106	29	3.1	736	13	3.47	1.12		7.44	2	0.116981	5		0	0	0	0	0	35.6183	0	0	3.77358
No.538	20	57.7333	M	0	0	4	0	0	0	0	0	238	9.4	9.6	19	0.27	29	37	6.7		14	170	29	5.4	681	12.5	3.63	1.15	0.6	4.75	63	0.155462	5		0	0	0	0	0	50.1053	0	0	3.94958
No.539	10.5	12.8333	M	0	0	4	0	0	0	0	0	223	10.9	12.6	32.8	0.29	15	32	6.26	2.38	10	187	29	2.9	356	14	1.82	1.24	3.2	7.44	250	0.143498	5		0	0	0	0	0	29.9731	0	0	4.88789
No.540	28	123.3	F	1	0	9	0	0	0	0	0	194	10.1	10.8	25.7	0.2	19	44	6.2	1.95	9	105	29	2.2					0.7	4.18	40	0.226804	10		0	0	0	0	0	46.4115	0	0	5.20619
No.541	13.5	24.8333	M	0	0	6	0	0	0	0	0						18	28	5.9		19	129	29	2.3	710	13.7	5.52	1.19	3.6				5		0	0	0	0	0		1	0
No.542	30.5	86.4333	M	0	0	12	0	0	0	0	0	542	10.2	11.3	26.2	0.55	19	41	5.67	1.28	6	121	29	2.5	412	13.6	3.06	1.17	0.6	21.6	34	0.0756458	5		0	0	0	0	0	25.0926	0	0	1.88192
No.543	12.5	24.1	F	1	0	9	0	0	0	0	0	224	9.5	9.6	19.4	0.32	15	35	5.56	1.68	13	273	29	3.6	313				2.5	5.66	5	0.15625	8		0	0	0	0	0	39.576	0	0	4.24107
No.544	15	51.3	F	1	0	6	0	0	0	0	0	222					20	54	4.56	1.73	14	150	29	5.4					1.1	6.91	27	0.243243	8		0	0	0	0	0	32.1273	0	0
No.545	25	116.967	M	0	0	48	0	0	0	0	0	399	8.9	9.5	16.2	0.35	8	32	3.65	1.2	21	181	29	2.7	480				1.4	21.2	170	0.0802005	8		0	0	0	0	0	18.8208	0	0	2.23058
No.546	12	23.2	M	0	0	6	0	0	0	0	0	267	9.6	10.4	21.5	0.26	35	88	3.13	1.19	10	108	29	4.3	975				1	6.9	23	0.329588	8		0	0	0	0	0	38.6957	0	0	3.59551
No.547	10	27.6333	F	1	0	19	0	0	0	0	0	631	9.3	9.6	19.9	0.59	14	33	1.21	0.65	15	196	29	5.7	333	10.3	1.31	0.89	2.2	16.84	1	0.0522979	8		1	0	0	0	0	37.4703	0	1	1.47385
No.548	16.2	47.6333	M	0	0	21	1	0	0	0	0	130	11	13.8	34.8	0.15	5527	8500	74.03	67.72	93	321	29	4.2	3548	27.1	1.23	2.36	0.9	3.89	11	65.3846	12		0	0	0	0	0	33.419	1	0	8.46154
No.549	5.6	1.9	M	0	0	12	0	0	0	0	0	304	9.8	10	21.1	0.35	30	37	45.1		113	253	28	3.1	716	12.5	2.75	1.09	1.2	6.05	53	0.121711	5		0	0	0	0	0	50.2479	0	0	3.22368
No.550	5	1.13333	F	1	0	33	0	0	0	0	0	224	11.9	14.2	37.8	0.44	30	41	42	12	132	147	28	3.3	372	15.3	3.92	1.32	10	3.88	180	0.183036	6		1	0	1	0	0	57.732	0	2	5.3125
No.551	13.9	45.6667	F	1	0	5	0	0	0	0	0	257	10.4	11.8	27.8	0.27	20	28	21.8		11	233	28	4.6	649				1.6	17.56	46	0.108949	8		0	0	0	0	0	14.6355	0	0	4.04669
No.552	25	100.067	M	0	0	12	0	0	0	0	0	293	11.3	12.7	33.9	0.33	6	17	16		13	218	28	4.1	276	11.9	4.81	1.03	0.8	29.26	25	0.0580205	5		0	0	0	0	0	10.0137	0	0	3.85666
No.553	24.6	92.0667	M	0	0	4	0	0	0	0	0	353	9.9	11.1	24.3	0.4	25	30	15.9		12	185	28	3.3	637					15.58	31	0.0849858	8		0	0	0	0	0	22.6573	0	0	2.80453
No.554	9	8.7	F	1	0	6	0	0	0	0	0	344	10.1	11.7	26.1	0.58	30	54	14.8		17	213	28	1.9	1194					32.45	103	0.156977	8		0	0	0	0	0	10.6009	0	0	2.93605
No.555	13.6	31.2	F	1	0	6	0	0	0	0	0	242	10	11.3	25.2	0.24	25	50	14		12	202	28	3.4					2.5	5.24	72	0.206612	8		0	0	0	0	0	46.1832	0	0	4.13223
No.556	16	43.9667	F	1	0	3	0	0	0	0	0	266	10.2	11.6	26.2	0.27	23	43	13.6		19	209	28	4.4	1051				3.7	20.73	23	0.161654	8		0	0	0	0	0	12.8316	0	0	3.83459
No.557	21	41.7333	F	1	0	6	0	0	0	0	0	417	9.4	9.7	18.2	0.39	19	39	13.1		9	153	28	3	1078	13.5	4.02	1.24	1.2	10.08	31	0.0935252	5		0	0	0	0	0	41.369	0	0	2.2542
No.558	16	41.3333	M	0	0	11	0	0	0	0	0	296	9.9	10.5	23.1	0.33	30	69	12.8		14	258	28	4.2	1033	11.1	2.6	1.02	2.1	14.21	59	0.233108	5		0	0	0	0	0	20.8304	0	0	3.34459
No.559	7.2	3.93333	M	0	0	4	0	0	0	0	0	345	10.3	11.7	26.7	0.35	39	44	10.8		28	283	28	2.7	822				1.3	21.33	6	0.127536	8		0	0	0	0	0	16.1744	0	0	2.98551
No.560	9	19.6667	F	1	2	7	0	0	0	0	0	84					17	36	10.57	4.84	23	113	28	3.2	639	14.9	1.46	1.29	0.8	9.59	31	0.428571	9		0	0	0	0	1	8.75912	1	0
No.561	22.7	78.9667	M	0	0	6	0	0	0	0	0	256	11.4	13.7	36.4	0.29	27	46	10.4		12	94	28	2.7	703	12.5	3.15	1.15	0.8	10.44	22	0.179688	5		0	0	0	0	0	24.5211	0	0	4.45312
No.562	14.5	42.3333	M	0	0	16	0	0	0	0	0	308	8.3	8.1	11.2	0.25	37	64	10.3		15	173	28	4.1	1699					3.65	7	0.207792	8		0	0	0	1	0	84.3836	0	1	2.69481
No.563	11.3	22.2	M	0	0	7	0	0	0	0	0	535	8.4	8.3	12.3	0.45	32	26	10.3		11	193	28	3.4	774					23.88	33	0.0485981	8		0	0	0	0	0	22.4037	0	0	1.57009
No.564	16	38.6333	M	0	0	5	0	0	0	0	0	222	11.9	13	37.5	0.29	34	42	10.2		13	205	28	4.1	794	12.2	2.33	1.11	1.6	6.9	23	0.189189	5		0	0	0	0	0	32.1739	0	0	5.36036
No.565	8.2	6.23333	M	0	0	6	0	0	0	0	0	392	9.5	10.8	21.8	0.37	12	20	10.06	4.86	11	247	28	3	470					47.17	164	0.0510204	8		0	0	0	0	0	8.31037	0	0	2.42347
No.566	12.9	22.4	F	1	0	6	0	0	0	0	0	259	10.2	11.2	25.4	0.26	26	50	9.8		17	237	28	3.2	857					11.69	35	0.19305	8		0	0	0	0	0	22.1557	0	0	3.93822
No.567	12.6	25.3333	M	0	0	5	0	0	0	0	0	367	9.1	9.6	17.6	0.34	13	36	9.77	3.51	12	265	28	3.5	339				1.7	18.12	35	0.0980926	8		0	0	0	0	0	20.2539	0	0	2.47956
No.568	15	31.8333	M	0	0	7	0	0	0	0	0	422	10.2	11.5	26.6	0.43	9	28	9.06	3.17	11	215	28	3.9	494	13.4	4.24	1.23	1.7	33.28	78	0.0663507	5		0	0	0	0	0	12.6803	0	0	2.41706
No.569	14.6	39.4667	M	0	0	7	0	0	0	0	0	401	8.1	8.5	10.4	0.33	17	31	8.5		11	158	28	4.2	520	11.5	2.69	0.99	1.9	4.76	1	0.0773067	5		0	0	0	0	0	84.2437	0	0	2.01995
No.570	6.3	4.16667	F	1	0	11	0	0	0	0	0	169	11.2	11.9	32.9	0.2	13	22	7.76	3.88	12	212	28	3.6	241	12.6	1.98	1.09	2.1	12.08	130	0.130178	7		0	0	0	0	0	13.9901	0	0	6.62722
No.571	13	12.1667	M	0	0	8	0	0	0	0	0	382	9.8	10.6	23	0.37	20	51	7.7		26	138	28	2.9	776	10.2	2.07	0.94	2	18.59	12	0.133508	5		1	0	0	0	0	20.5487	0	1	2.56544
No.572	15	26.3333	M	0	0	8	0	0	0	0	0	101	11.3	13.5	35.2	0.13	40	99	7.07	0.8	8	174	28	3.7	469	11.4	2.44	0.98	1	2.64	10	0.980198	11		0	0	0	0	0	38.2576	1	0	11.1881
No.573	15.9	58.6333	M	0	0	6	0	0	0	0	0	380	9.8	10.9	22.8	0.37	26	33	7		20	169	28	2.6	705				2	9.89	81	0.0868421	8		0	0	0	0	0	38.4226	0	0	2.57895
No.574	15	40.5333	M	0	0	11	0	0	0	0	0	275	9.4	9.9	19.6	0.26	21	32	6.7		18	157	28	2.9	1318	11.1	4.34	1.02	2.1	15.95	4	0.116364	5		1	0	0	0	0	17.2414	0	1	3.41818
No.575	20	75.7	M	0	0	46	0	0	0	0	0	392	9.4	9.5	19.7	0.39	12	32	6.04	1.4	15	270	28	3.1	1020	16	5.37	1.38	1.4	23.33	180	0.0816327	5		0	0	1	0	0	16.8024	0	1	2.39796
No.576	17	83.4333	F	1	0	11	0	0	0	0	0	253	8.6	8.3	14	0.22	12	20	5.8	2.35	10	135	28	2.3	214				1.3	4.82	98	0.0790514	8		0	0	0	0	0	52.4896	0	0	3.39921
No.577	15.7	47.7	F	1	0	5	0	0	0	0	0	209	12	14.5	40.9	0.29	12	26	5.5	2.3	9	146	28	3.1	269					13.39	111	0.124402	8		0	0	0	0	0	15.6087	0	0	5.74163
No.578	23	84.2333	F	1	0	6	0	0	0	0	0	337	10.1	10.7	24.8	0.34	8	20	5.16	2.45	15	95	28	2.3						9.15	47	0.0593472	8		0	0	0	0	0	36.8306	0	0	2.99703
No.579	22.4	72.6667	M	0	0	8	0	0	0	0	0	204	10.3	11.2	27.4	0.21	22	35	5.1		11	120	28	1.6	676	10.5	3.17	0.96	3.7	5.29	24	0.171569	5		1	0	0	0	0	38.5633	0	1	5.04902
No.580	18.7	58.2	M	0	0	8	0	0	0	0	0	245	10.6	12.1	30	0.28	15	37	5		16	272	28	3.2	929				2.4	9.45	103	0.15102	8		0	0	0	0	0	25.9259	0	0	4.32653
No.581	10	6.4	F	1	0	17	0	0	0	0	0	552	10.3	11.7	26.8	0.62	30	72	4.98	2.44	40	99	28	2	412	13.2	3.83	1.14	3.5	9.13	24	0.130435	5		1	0	0	0	0	60.46	0	1	1.86594
No.582	13	20.3667	M	0	0	5	0	0	0	0	0	225	9.4	9.8	19	0.21	24	40	3.89	2.07	10	154	28	3.9	228				2	8.02	82	0.177778	8		0	0	0	0	0	28.0549	0	0	4.17778
No.583	16.9	42.8667	F	1	0	33	0	0	0	0	0						9	23	2.79	1.24	33	116	28	1.8	278								8		0	0	1	0	0		1	1
No.584	16	29.3667	F	1	0	25	1	0	0	0	0	192	11.8	14.2	38	0.35	151	228	9.79	6.36	327	298	28	3	993	13.2	2.58	1.14	0.7	10.7	26	1.1875	9		0	0	0	0	0	17.9439	1	0	6.14583
No.585	7	5.3	F	1	0	11	1	0	0	0	0	505	9.6	9.5	20.6	0.51	99	113	8.5	0.8	76	171	28	2.1	466	12.5	6.8	1.08	1.1	28.66	69	0.223762	7		0	0	0	0	0	17.6204	0	0	1.90099
No.586	14.6	38.3667	F	1	0	12	0	0	0	0	0	220	9.1	9.5	17.2	0.25	18	33	26		12	126	27	2.5	638	18.9	5.12	1.66	3.5	6.51	210	0.15	5		1	0	0	0	0	33.7942	0	1	4.13636
No.587	14	44.6	F	1	0	16	0	0	0	0	0	249	10.2	10.7	26.4	0.25	25	27	25		7	282	27	2.3	581					25.21	170	0.108434	8		0	0	0	1	0	9.87703	0	1	4.09639
No.588	11	17.1333	F	1	0	10	0	0	0	0	0	163	9.3	9.1	18.5	0.16	27	38	17.5		8	218	27	3.8	826				0.8	13.57	121	0.233129	10		0	0	0	0	0	12.0118	0	0	5.70552
No.589	17.7	58.1667	F	1	0	17	0	0	0	0	0	111	11.6	13.2	36.2	0.13	11	23	16.38	6.7	25	165	27	2.5	280	13.5	5.12	1.17	1.2	7.24	148	0.207207	7		0	0	0	0	0	15.3315	0	0	10.4504
No.590	12.5	30.2	M	0	0	5	0	0	0	0	0	110	9.2	9.8	17.9	0.1	49	62	14.5		17	226	27	3.7	870				1.3	2.13	1	0.563636	14		0	0	0	0	0	51.6432	1	0	8.36364
No.591	28	100.567	F	1	0	7	0	0	0	0	0	333	10.5	11.7	28.3	0.35	10	18	14	5	15	213	27	2.2	261	11.6	4.99	1	1.5	24.03	81	0.0540541	5		0	0	0	0	0	13.8577	0	0	3.15315
No.592	6	2.4	M	0	0	11	0	0	0	0	0	194	12.1	15	39.7	0.24	10	24	13.09	5.56	32	196	27	4.5		13.2	4.64	1.14	3.4	5.35	86	0.123711	10		0	0	0	0	0	36.2617	0	0	6.23711
No.593	17.5	39.8667	M	0	0	6	0	0	0	0	0	445	9.7	10.5	22.1	0.43	23	40	12.6		18	234	27	4.2	682	13.3	3.37	1.17		18.17	23	0.0898876	5		0	0	0	0	0	24.4909	0	0	2.17978
No.594	21.9	82.6667	M	0	0	5	0	0	0	0	0	272	10.4	11.5	28.1	0.3	18	24	12		11	127	27	1.9	778	14.3	5.23	1.24	1	8.71	143	0.0882353	5		0	0	0	0	0	31.2285	0	0	3.82353
No.595	12.5	20.8667	M	0	0	14	0	0	0	0	0						24	59	11.52	4.28	11	241	27	3.6	322								8		0	0	0	0	0		1	0
No.596	17.5	50.8667	M	0	0	6	0	0	0	0	0						27	46	11.3		10	88	27	1.5	1235				0.9				8		0	0	0	0	0		1	0
No.597	13	121.9	F	1	1	96	0	0	0	0	0	153	13	17.9	50.1	0.2	11	39	11		23	115	27	4.6	759	13.4	5.26	1.21	0.8	8.72	147	0.254902	7		0	0	0	0	1	17.5459	0	0	8.49673
No.598	7.5	3.96667	M	0	0	9	0	0	0	0	0	402	10.2	11	25.8	0.59	36	35	9.78	2.3	98	221	27	4	375	13.1	1.54	1.13	1.7	12.91	84	0.0870647	5		0	0	1	0	0	31.1387	0	1	2.53731
No.599	10.2	7.56667	M	0	0	15	0	0	0	0	0	370	11.7	14.3	37.2	0.43	25	59	9.58	5.61	12	125	27	2.2	703	13.5	1.65	1.19	2	35.17	170	0.159459	5		0	0	0	0	0	10.5203	0	0	3.16216
No.600	18.7	103.367	M	0	0	14	0	0	0	0	0	322	10.9	12.9	32.3	0.35	9	19	9.54	2.2	12	266	27	4.6		13.3	4.82	1.15	1.6	13.77	200	0.0590062	5		0	0	0	0	0	23.3842	0	0	3.38509
No.601	12	19.9	M	0	0	8	0	0	0	0	0	334	9.5	10.2	20.4	0.49	23	45	9.3		17	259	27	5.5	1060				2.4	18.24	86	0.134731	11		0	0	0	0	0	18.3114	0	0	2.84431
No.602	22	67.8333	M	0	2	8	0	0	0	0	0	136	10.3	12.3	27.3	0.14	5	22	9.12	2.79	7	148	27	2.5	255				1	5.81	41	0.161765	10		0	0	0	0	1	23.4079	0	0	7.57353
No.603	20.5	73.8333	M	0	0	37	0	0	0	0	0	404	9	9	15.8	0.36	7	20	9.02	0.6	22	139	27	2.1	384	11.7	2.27	1.01	0.8	15.81	60	0.049505	5		1	0	0	0	0	25.5534	0	1	2.22772
No.604	17	71.1	F	1	0	11	0	0	0	0	0	141	10.7	11	28.9	0.31	21	62	9		14	148	27	2.7	936	13.1	4.02	1.21	1.5	6.48	113	0.439716	7		0	0	0	0	0	21.7593	1	0	7.58865
No.605		80.9667	F	1	0	8	0	0	0	0	0	406	8.7	9.3	14.5	0.35	12	18	9	3.61	13	164	27	3.9	365	14.4	5.72	1.3	0.9	22.81	94	0.044335	5		0	0	1	0	0	17.7992	0	1	2.14286
No.606	14	43.9	M	0	0	10	0	0	0	0	0	117	11	12.6	32.5	0.13	26	71	8		21	78	27	1.6	921	12.6	4.33	1.09	1.3	7.13	51	0.606838	7		0	0	0	0	0	16.4095	1	0	9.40171
No.607	21.7	61.4	M	0	0	12	0	0	0	0	0	198	11.1	12.3	32.2	0.22	12	29	7.85	2.81	11	138	27	2.9		15.8	5.84	1.38	1.3	14.36	131	0.146465	7		0	0	0	0	0	13.7883	0	0	5.60606
No.608	15	48.4	M	0	0	12	0	0	0	0	0	304	9.6	10.3	20.9	0.29	9	32	7.73	3.23	10	129	27	2.6	475	13.5	2.27	1.17	1.2	21.52	102	0.105263	5		1	0	0	0	0	14.1264	0	1	3.15789
No.609	23.5	78.3667	M	0	0	13	0	0	0	0	0	411	8.9	8.9	14.6	0.36	21	32	7.5		14	133	27	3.6	917	12.4	4.36	1.14	0.7	12.8	45	0.0778589	5		0	0	0	0	0	32.1094	0	0	2.16545
No.610	22	39.1333	F	1	0	3	0	0	0	0	0	58	9.4	9.8	19.9	0.06	27	55	7		34	90	27	5	1562	13	1.23	1.18	2.8	5.73	6	0.948276	9		1	0	0	0	0	10.1222	1	1	16.2069
No.611	12.72	24.5333	F	1	2	19	0	0	0	0	0	404	9.5	9.8	21.6	0.53	7	53	6.58	2.57	8	48	27	3.4	2012	11.7	3.06	1.01	1.3	9.22	48	0.131188	5		1	0	0	1	1	43.8178	0	2	2.35149
No.612	4.5	2.43333	M	0	0	24	0	0	0	0	0	416	11.1	13.4	32.5	0.46	25	75	6.14	0.5	71	172	27	4.5	1147	13.7	3.29	1.19	5.6	18.05	143	0.180288	5		1	0	0	0	0	23.0471	0	1	2.66827
No.613	20.05	69.5667	M	0	0	8	0	0	0	0	0	197	11	12.9	31.9	0.22	22	35	6.1		17	107	27	1.7	785					6.03	6	0.177665	10		0	0	0	0	0	32.67	0	0	5.58376
No.614	9	14.1667	F	1	0	12	0	0	0	0	0	285	12.6	15.3	45	0.36	16	32	6		26	200	27	4.6	952	12.4	3.2	1.13	0.9	10.17	33	0.112281	5		1	0	0	0	0	28.0236	0	1	4.42105
No.615	13	25.8333	M	0	0	7	0	0	0	0	0	49	13.2	20.3	49.8	0.08	11	31	6	2.16	10	138	27	3.5	360				1.6	3.9	5	0.632653	13		0	0	0	0	0	12.5641	1	0	26.9388
No.616	8	6.93333	F	1	0	5	0	0	0	0	0	527	9.2	8.9	18.2	0.49	24	19	5.9		11	185	27	4.5	647				2.5	17.89	18	0.0360531	8		0	0	0	0	0	29.4578	0	0	1.74573
No.617	7.5	4.2	M	0	0	14	0	0	0	0	0	632	10.7	11.1	28.6	0.68	25	42	5.56	2.51	17	314	27	4.9	344	12.4	1.51	1.07	1.4	12.71	5	0.0664557	5		1	0	0	0	0	49.7246	0	1	1.69304
No.618	16.85	45.4667	F	1	0	5	0	0	0	0	0	223	9.9	11.8	25.4	0.22	6	22	4.77	1.94	11	149	27	2.7	349					16.91	135	0.0986547	8		0	0	0	0	0	13.1875	0	0	4.43946
No.619	10	16.8667	F	1	0	6	0	0	0	0	0	322	10.2	11.3	25.6	0.33	6	19	4.72	1.31	9	186	27	2.6						19.42	97	0.0590062	8		0	0	0	0	0	16.5808	0	0	3.1677
No.620	16.3	37.6	M	0	0	7	0	0	0	0	0	181	10.9	13.2	31.8	0.2	16	44	4.68	1.61	26	179	27	2.7					1.1	19.66	6	0.243094	10		0	0	0	0	0	9.20651	0	0	6.0221
No.621	11.5	19.3667	M	0	0	13	0	0	0	0	0	223	9.1	9	19.5	0.2	10	41	4.63	1.37	13	112	27	3.2	790				2.2	7.89	67	0.183857	9		1	0	0	0	0	28.2636	0	1	4.08072
No.622	9	8.6	M	0	0	15	0	0	0	0	0	596	11.6	13.2	35.9	0.69	19	33	4.24	2.05	25	179	27	4.3	545	12.7	3.83	1.1	1.1	31.11	65	0.0553691	5		1	0	0	0	0	19.1578	0	1	1.94631
No.623	19	36.2333	M	0	0	22	0	0	0	0	0	145	11.1	13.6	33.4	0.17	70	222	4.16	2	18	75	27	1.4	2245	12	4.32	1.04	1.7	3.73	53	1.53103	7		1	0	0	0	0	38.874	1	1	7.65517
No.624	17.5	52.1667	F	1	0	7	0	0	0	0	0	456	8.6	8.6	13.5	0.39	9	20	4.03	1.03	7	138	27	3.1	215				0.8	14.16	81	0.0438596	8		0	0	0	0	0	32.2034	0	0	1.88596
No.625	21.5	79.9667	M	0	0	17	0	0	0	0	0	457	8.8	8.9	14.8	0.4	28	52	4	1	14		27	1.2	578	11.1	4.18	0.96	2.1	12.3	124	0.113786	5		1	0	0	0	0	37.1545	0	1	1.9256
No.626	22.7	79.1333	F	1	0	8	0	0	0	0	0	321	10.4	11.9	28.3	0.37	18	25	3.7	1.47	11	153	27	4.3	354				1.2	9.8	111	0.0778816	8		0	0	0	0	0	32.7551	0	0	3.23988
No.627	12	26.3667	F	1	0	21	0	0	0	0	0	443	9.7	10.3	21.9	0.43	12	18	1.94	0.62	18	104	27	3.3	237	12.8	4.85	1.1	0.8	16.17	87	0.0406321	5		1	0	0	0	0	27.3964	0	1	2.18962
No.628	13	16.2333	M	0	0	17	1	0	0	0	0	372	10.6	11.6	28.6	0.4	513	1200	27.9		219	356	27	1.9	2183	13.1	4.93	1.21		26.06	45	3.22581	7		0	0	0	0	0	14.2748	1	0	2.84946
No.629	5.4	3.06667	M	0	0	22	1	0	0	0	0	329	9.7	9.5	20.3	0.32	347	263	16.4				27	4.7		12.2	3.07	1.05	1.9	21.66	28	0.799392	10		0	0	0	0	0	15.1893	1	0	2.94833
No.630	7	7.8	M	0	0	44	1	0	0	0	0	90	13.6	24.2	50.5	0.15	81	167	4.31	0.11	29	91	27	6.1	492	11.9	2.79	1.03	1	6.92	28	1.85556	14		0	0	1	0	0	13.0058	1	1	15.1111
No.631	21	62.3333	F	1	0	9	0	0	0	0	0	243	9.9	11.1	23.2	0.24	3	83	50.9		28	158	26	2.7	792	15.5	3.01	1.38		24.28	22	0.341564	8		0	0	0	0	0	10.0082	1	0	4.07407
No.632	6.15	2.46667	F	1	0	9	0	0	0	0	0	240	10.8	12.3	29.2	0.34	46	42	20.9		31	328	26	4.1	1598				6.4	13.11	11	0.175	8		1	0	0	0	0	18.3066	0	1	4.5
No.633	15.45	55.2667	F	1	0	5	0	0	0	0	0	325	9.1	8.9	16.7	0.3	20	49	15.4		13	81	26	1.9	1176				0.4	7.52	35	0.150769	8		0	0	0	0	0	43.2181	0	0	2.8
No.634	16.3	48.8667	F	1	0	3	0	0	0	0	0	268	9.7	10.2	21.3	0.26	8	27	14.88	5.07	9	235	26	2.5						8.91	14	0.100746	8		0	0	0	0	0	30.0786	0	0	3.6194
No.635	21.5	50.7333	M	0	0	8	0	0	0	0	0	275	10.9	11.9	32.1	0.41	6	31	14.2		10	172	26	4.1	1624	13.6	3.77	1.23	1.7	18.47	250	0.112727	5		0	0	0	0	0	14.889	0	0	3.96364
No.636	8	8.76667	M	0	0	22	0	0	0	0	0	65					24	54	12.9		19	140	26	4.4	1032	12.2	1.32	1.11	1.4	14.58	6	0.830769	9		1	0	0	0	0	4.45816	1	1
No.637	14	28.3333	M	0	0	11	0	0	0	0	0	279	8.6	8.9	13.4	0.24	29	46	12.6		9	142	26	3.7	868	14.3	2.96	1.29		15.43	29	0.164875	5		1	0	0	0	0	18.0817	0	1	3.08244
No.638	14	40.8333	F	1	0	5	0	0	0	0	0	403	9.4	10.1	19.7	0.4	11	25	12.6	4.56	11	204	26	4.3	322					21.03	120	0.0620347	8		0	0	0	0	0	19.1631	0	0	2.33251
No.639	17.5	49.4	M	0	0	5	0	0	0	0	0	145	10.6	12.3	29.4	0.15	20	28	11.9		12	159	26	4.4	633				0.9	6.16	13	0.193103	10		0	0	0	0	0	23.539	0	0	7.31035
No.640	13.3	30.8	M	0	0	9	0	0	0	0	0	126	9.8	10.2	23.3	0.12	32	24	11.7		13	156	26	4					1	9.84	131	0.190476	10		0	0	0	0	0	12.8049	0	0	7.77778
No.641	15.15	27.1333	F	1	0	9	0	0	0	0	0						27	29	10.5		11	199	26	2.1	693				1.9				8		0	0	0	0	0		1	0
No.642	9	7.5	M	0	0	7	0	0	0	0	0	426	9.1	9.3	16.6	0.39	21	36	10.1		11	156	26	2.9	846	12.4	5.19	1.14	3.9	16.99	61	0.084507	5		0	0	0	0	0	25.0736	0	0	2.13615
No.643	13	41.0333	M	0	0	6	0	0	0	0	0	145	10.1	10.3	24.2	0.15	18	69	9.98	4.34	13	78	26	2.7						6.55	23	0.475862	10		0	0	0	0	0	22.1374	1	0	6.96552
No.644	17	78.6333	F	1	0	7	0	0	0	0	0	196	10.3	10.9	26	0.26	12	47	9.59	2.49	14	135	26	3.7	545					5.84	15	0.239796	10		0	0	0	0	0	33.5616	0	0	5.2551
No.645	13	37.8667	F	1	0	6	0	0	0	0	0						24	25	9		8	116	26	1.3	1102	13.4	3.47	1.16					5		0	0	0	0	0		1	0
No.646	8.3	23.4667	M	0	0	14	0	0	0	0	0	343	10.8	12.6	30.9	0.39	9	29	9	4	8	90	26	4.7	329	12.4	3.77	1.07	1.7	10.29	190	0.0845481	5		0	0	0	0	0	33.3333	0	0	3.14869
No.647	11.5	16.4667	M	0	0	7	0	0	0	0	0						33	37	8.4		17	169	26	3.8	709				1.8				8		0	0	0	0	0		1	0
No.648	6.4	3	M	0	0	8	0	0	0	0	0	325	10.9	11.3	30.1	0.35	16	29	7.44	2.75	19	207	26	2.9	330	13	4.32	1.14	2.1	9.63	36	0.0892308	5		0	0	0	0	0	33.7487	0	0	3.35385
No.649	14.5	29.8667	M	0	0	11	0	0	0	0	0	346	9.6	10.3	20.9	0.33	13	35	7.06	2.48	8	226	26	2.8	224	13.3	4.74	1.15		7.08	105	0.101156	5		0	0	0	0	0	48.8701	0	0	2.77457
No.650	11	20.9333	M	0	0	4	0	0	0	0	0	320	11.1	13.1	33.6	0.36	21	29	7		17	219	26	4.1	655					10.75	31	0.090625	8		0	0	0	0	0	29.7674	0	0	3.46875
No.651	3	1.23333	M	0	0	8	0	0	0	0	0	549	10.8	12.3	30.3	0.65	13	12	7	5	123	127	26	1.8	187	11.5	2.24	0.99	4.1	16.19	180	0.0218579	5		0	0	0	0	0	33.9098	0	0	1.96721
No.652	8.8	6.33333	M	0	0	19	0	0	0	0	0	260	9.8	10.4	22.5	0.26	23	29	6.9		12	169	26	1.2	817	11	5.1	0.94	1.2	18.73	116	0.111538	5		0	0	1	0	0	13.8815	0	1	3.76923
No.653	13.4	29.5	M	0	0	10	0	0	0	0	0	244	10	11.6	24.8	0.24	16	31	6.51	2.55	15	150	26	3	296					12.47	79	0.127049	8		0	0	0	0	0	19.567	0	0	4.09836
No.654	15.6	51.1667	F	1	0	7	0	0	0	0	0	178	10.6	12.7	28.4	0.19	8	27	6.28	2.12		147	26	2.4	361				1.1	9.75	77	0.151685	10		0	0	0	0	0	18.2564	0	0	5.95506
No.655	9	7.93333	F	1	0	3	0	0	0	0	0	380	10.6	11.4	28.5	0.4	11	28	6.23	2.91	9	128	26	2	546					26.26	123	0.0736842	8		0	0	0	0	0	14.4707	0	0	2.78947
No.656		70.5667	F	1	0	5	0	0	0	0	0	233	9.9	10.6	23.9	0.23	7	28	5.66	1.56	13	99	26	1.5	453					4.04	68	0.120172	8		0	0	0	0	0	57.6733	0	0	4.24893
No.657	18.4	53.7667	F	1	0	13	0	0	0	0	0	42	13.3	22.1	49.8	0.16	9	20	5.56	2.02	6	77	26	5.5	225	15.6	2.4	1.35	2.1	3.1	30	0.47619	13		0	0	0	0	0	13.5484	1	0	31.6667
No.658	19	54.8333	M	0	0	10	0	0	0	0	0	167	9.9	10.8	23.7	0.17	20	36	5.17	2.75	11	82	26	0.9	398	12.1	4.58	1.04	1.1	6.77	168	0.215569	7		1	0	0	0	0	24.6677	0	1	5.92814
No.659	20.7	61.1667	F	1	0	4	0	0	0	0	0	259	9.5	10	20	0.25	11	24	4.62	1.71	12	106	26	2.1	296	11.3	3.82	1.04	1.3	12.18	40	0.0926641	5		0	0	0	0	0	21.2644	0	0	3.66795
No.660	10.5	15.1667	F	1	0	7	0	0	0	0	0	224	9.6	10.2	20.1	0.21	19	37	4.59	1.95	10	233	26	4.9	312	12.8	2.47	1.1	2.1	5.94	5	0.165179	5		1	0	0	0	0	37.7104	0	1	4.28571
No.661	12.5	37.7333	F	1	0	3	0	0	0	0	0	350	8.7	9	14.2	0.3	72	80	4.5	1.54	26	62	26	3.4						11.85	58	0.228571	8		0	0	0	0	0	29.5359	0	0	2.48571
No.662	26.2	77.6	F	1	0	17	0	0	0	0	0	512	10.2	11.2	25.8	0.51	59	47	4.25	1.96	20	115	26	3.5	277	13.7	4.64	1.26		12.3	86	0.0917969	5		0	0	0	0	0	41.626	0	0	1.99219
No.663	8.2	14.0333	M	0	0	17	0	0	0	0	0	540	10	11.1	24.8	0.54	13	34	3.98	2.16	16	233	26	3.2					4.6	22.82	9	0.062963	8		0	0	0	0	0	23.6635	0	0	1.85185
No.664	11.6	24.7333	F	1	0	13	0	0	0	0	0	373	10.2	11.9	26	0.38	3	37	3.68	1.22	11	127	26	4.1	591					13.31	10	0.0991957	8		0	0	0	0	0	28.024	0	0	2.73458
No.665	12.8	36.7	F	1	0	28	0	0	0	0	0	497	8.9	9	14.8	0.44	46	76	3.52	1.15	12	73	26	2.8	1137					23.41	16	0.152918	8		0	0	0	0	0	21.2302	0	0	1.79074
No.666	13.35	25.5667	M	0	0	9	0	0	0	0	0	243	11.5	13.5	36.9	0.28	17	28	3.43	2.12	15	193	26	2.6						16.5	2	0.115226	8		0	0	0	0	0	14.7273	0	0	4.73251
No.667	8.6	7.66667	M	0	0	11	0	0	0	0	0	489					25	41	3.17	1.51	14	185	26	6.6	338	16.5	1.4	1.43	0.9	17.61	1	0.0838446	8		1	0	0	0	0	27.7683	0	1
No.668	15	16.1667	M	0	0	5	0	0	0	0	0	328	10.5	10.3	26.5	0.34	14	40	3	0.7	9	246	26	3.2	436	11.9	3.43	1.03	1.7	16.45	38	0.121951	5		1	0	0	0	0	19.9392	0	1	3.20122
No.669	19.5	65.8667	F	1	0	9	0	0	0	0	0	221	8.9	8.8	15.1	0.2	18	51	2.98	1.21	10	124	26	4.3	311	12.1	2.85	1.05	1.1	5.53	12	0.230769	5		0	0	0	0	0	39.9638	0	0	4.02715
No.670	16.5	45.7333	F	1	0	24	0	0	0	0	0	286	10.5	11.6	29.1	0.31	6	11	2.86	1.35	10	79	26	2.9	239	11.1	5.58	0.96	0.6	12.74	180	0.0384615	5		0	0	0	0	0	22.449	0	0	3.67133
No.671	10	99.4	M	0	0	17	0	0	0	0	0	327	11.6	15.5	37.3	0.4	29	28	2.72	1.11	14	129	26	3.4	259	14.6	2.27	1.26	3.5	7.03	26	0.0856269	5		0	0	0	0	0	46.5149	0	0	3.5474
No.672	5.7	6.66667	F	1	0	7	0	0	0	0	0	306	10	10.9	24.6	0.36	48	42	2.04	1.26	24	185	26	6.3	345	12.5	3.4	1.08	1.2	28.73	77	0.137255	8		0	0	0	0	0	10.6509	0	0	3.26797
No.673	15.4	45.6333	M	0	0	4	0	0	0	0	0	282	9.9	10.7	23.5	0.28	9	24	1.59	0.29	12	149	26	3.7	232	11.1	2.13	1.02	0.8	14.1	61	0.0851064	5		0	0	0	0	0	20	0	0	3.51064
No.674	26	86.6	M	0	0	12	1	0	0	0	0	178	10.5	12.4	28.3	0.2	194	214	4.32	1.7	10	88	26	2	813	11.9	4.41	1.03	0.8	3.6	190	1.20225	9		1	0	0	0	0	49.4444	1	1	5.89888
No.675	57.5	83.9333	M	0	2	34	1	0	0	0	0	334	11.7	13.8	37.5	0.44	121	144	33		63	200	26	2.4	1985	12.4	2.95	1.07	1.1	16.47	54	0.431138	10		1	0	0	0	1	20.2793	1	1	3.50299
No.676	14	49.8	M	0	0	8	0	0	0	0	0	293	9.1	9.5	17.5	0.27	13						25			10	4.33	0.86	1.6	9.23	71		11		0	0	1	0	0	31.7443	1	1	3.1058
No.677	15.5	35.3333	M	0	0	15	0	0	0	0	0	262	11	12.4	32.3	0.53	8	35	32.02	8.28	9	186	25	5.1	792	13.7	3.39	1.18	2.3	17.92	78	0.133588	5		1	0	0	0	0	14.6205	0	1	4.19847
No.678	13	22.4333	M	0	0	20	0	0	0	0	0	332	10	10.4	23.1	0.34	14	24	27.53	7.48	10	125	25	2.6	359	11.8	5.14	1.02	1	16.69	170	0.0722892	5		0	0	0	0	0	19.8922	0	0	3.01205
No.679	21	54.3667	M	0	0	5	0	0	0	0	0	215	8.9	9.4	15.1	0.19	3	102	26.8		39	261	25	3.1	806	12.1	3.48	1.11	0.9	5.74	63	0.474419	8		0	0	0	0	0	37.4564	1	0	4.13953
No.680	16.45	44.8333	F	1	0	6	0	0	0	0	0	243	9.9	10.6	22.7	0.28	17	55	20		11	10	25	2.9	1045					10.26	75	0.226337	11		0	0	0	0	0	23.6842	0	0	4.07407
No.681	9	9.8	M	0	0	11	0	0	0	0	0	382	10.3	10.8	26	0.39	29	40	18.9		34	184	25	4.1	1034	12.1	5.26	1.1	0.8	15.56	170	0.104712	6		1	0	0	0	0	24.5501	0	1	2.69634
No.682	17.8	49.3667	M	0	0	8	0	0	0	0	0	182	9.7	10.7	22.6	0.2	20	23	17.4		10	138	25	2.4	552	15	4.36	1.38	0.9	15.51	118	0.126374	7		0	0	0	0	0	11.7344	0	0	5.32967
No.683	5.5	2.36667	F	1	0	13	0	0	0	0	0	483	9.5	9.3	18.5	0.48	29	27	15.2		32	126	25	3.3	744				2.2	8.45	55	0.0559006	8		1	0	0	0	0	57.1598	0	1	1.96687
No.684	10.2	17.8667	F	1	0	6	0	0	0	0	0	273	11.5	14.5	38.1	0.31	20	27	15.2		12	150	25	3.3					1.2	12.03	119	0.0989011	8		0	0	0	0	0	22.6933	0	0	4.21245
No.685	20	59	F	1	0	8	0	0	0	0	0	280	9.2	9.4	18	0.26	9	23	14.85	6.97	10	168	25	3.8	220	15.6	5.19	1.44	1	17.08	190	0.0821429	5		0	0	0	0	0	16.3934	0	0	3.28571
No.686	13.5	27.2	M	0	0	6	0	0	0	0	0	316	9	9.9	17.5	0.29	38	58	13.87	4.95	11	196	25	5.3	446	16.2	4.35	1.45	2.6	11.14	18	0.183544	5		0	0	0	0	0	28.3662	0	0	2.8481
No.687	15	102.033	M	0	0	35	0	0	0	0	0	442	10.7	12.4	31.2	0.47	13	69	13.19	2.7	11	155	25	6.3	464	13.2	3.39	1.14	1.1	16.02	44	0.156109	8		0	0	0	0	0	27.5905	0	0	2.42081
No.688	10.5	16.2667	F	1	0	6	0	0	0	0	0	276	11	12.2	31.7	0.3	30	44	12.2		13	216	25	3.9	943				1	15.59	19	0.15942	8		0	0	0	0	0	17.7037	0	0	3.98551
No.689	13.5	37.7	F	1	0	8	0	0	0	0	0	164	10.9	13.2	31.8	0.18	43	40	12.1		12	187	25	4.2	668				0.9	4.27	23	0.243902	10		0	0	0	0	0	38.4075	0	0	6.64634
No.690	10.8	17.8333	M	0	0	16	0	0	0	0	0	215	10.9	13.1	31.8	0.25	18	56	11.82	5.85	8	130	25	4.1	756				1.1	17.57	95	0.260465	8		0	0	0	0	0	12.2368	0	0	5.06977
No.691	15	42.2667	F	1	0	6	0	0	0	0	0	246	8.8	8.7	14.2	0.25	19	34	11.4		12	173	25	3.6	539	12.8	3.73	1.18	1.8	7.53	96	0.138211	5		0	0	0	0	0	32.6693	0	0	3.57724
No.692	15	50.8	F	1	0	8	0	0	0	0	0	423	9.9	10.1	22.3	0.42	25	39	11.2		19	124	25	1.9	1134	12.4	5.53	1.14	1.1	15.1	42	0.0921986	5		0	0	0	0	0	28.0132	0	0	2.34043
No.693	7.3	10.5	M	0	0	7	0	0	0	0	0	451	10	10.5	23.4	0.45	34	44	11		23	150	25	2.7	878					28.44	75	0.097561	8		0	0	0	0	0	15.8579	0	0	2.21729
No.694	14.5	44.0667	M	0	0	14	0	0	0	0	0	130	10.4	11.3	26.4	0.13	21	46	10.7		11	105	25	1.7	1029	11.7	3.77	1.07	1.4	5.82	95	0.353846	8		1	0	0	0	0	22.3368	1	1	8
No.695	8	7.16667	M	0	0	6	0	0	0	0	0	218	11.2	12.8	32.9	0.25	19	32	10.02	6.51	14	218	25	1.8						9.74	90	0.146789	8		0	0	0	0	0	22.3819	0	0	5.13761
No.696	15	49.9667	F	1	0	8	0	0	0	0	0	328	10.5	12.4	29.7	0.4	16	27	9.8		16	189	25	2	926	11.8	3.15	1.02	1	13.49	210	0.0823171	5		0	0	0	0	0	24.3143	0	0	3.20122
No.697	21.5	72.3	F	1	0	17	0	0	0	0	0	135	10.6	11.6	29.5	0.14	13	32	9.63	4.72	10	110	25	2.1	427					6.78	78	0.237037	10		0	0	0	0	0	19.9115	0	0	7.85185
No.698	8	9.6	F	1	0	9	0	0	0	0	0	209	10.3	9.6	23.5	0.21	22	69	8.7		18	88	25	1.3	1363	10.2	0.95	0.94	1.6	6.99	5	0.330144	5		0	0	0	0	0	29.8999	0	0	4.92823
No.699	12	23.9333	F	1	0	9	0	0	0	0	0	608	8.3	8.7	11.5	0.5	12	29	8.46	1.58	13	123	25	5.2	538				4.3	12.89	7	0.0476974	8		0	0	0	0	0	47.1683	0	0	1.36513
No.700	9	22.2333	M	0	0	6	0	0	0	0	0	279	11.5	14.6	35.7	0.32	15	43	8	3.02	11	139	25	3.5	382				1.8	9.97	8	0.154122	8		1	0	0	0	0	27.984	0	1	4.12186
No.701	11	17.7333	M	0	0	8	0	0	0	0	0	155	9.9	10.6	23.5	0.17	19	43	7.83	1.2	10	164	25	4.2	280	13.5	2.34	1.17	2.8	5.5	37	0.277419	7		1	0	0	0	0	28.1818	0	1	6.3871
No.702	19	52.0667	F	1	0	7	0	0	0	0	0	202	11.5	13	34.6	0.32	31	44	7.69	2.08	11	120	25	6.7	361				2.2	5.62	102	0.217822	11		0	0	0	0	0	35.9431	0	0	5.69307
No.703	13.5	45.9667	F	1	0	9	0	0	0	0	0						4	27	7.14	1.88	11	115	25	2.2	436								8		0	0	0	0	0		1	0
No.704	14	166.1	M	0	0	87	0	0	0	0	0	126	10.2	12.4	28.3	0.47	40	136	7.05	4.04	19	82	25	13.6	599	19.6	1.52	1.83	2.1	8.03	84	1.07937	10		0	0	0	1	0	15.6912	1	1	8.09524
No.705	19	66.3333	M	0	0	27	0	0	0	0	0	385	10.6	11.4	28.8	0.43	28	25	6.9		22	178	25	2	373	12.6	5.82	1.16	3	18.85	180	0.0649351	5		1	0	0	0	0	20.4244	0	1	2.75325
No.706	35.5	81.0333	M	0	0	6	0	0	0	0	0	350	9.8	10.5	22.8	0.34	14	23	6.86	2.2	7	212	25	3.6	371	13.6	5.48	1.2	1.3	29.7	151	0.0657143	5		0	0	0	0	0	11.7845	0	0	2.8
No.707	13.4	34.6667	F	1	0	9	0	0	0	0	0	221	11.1	12.5	33	0.25	31	47	6.42	2.09	10	183	25	2.6	288	12.6	3.1	1.16	1.9	5.96	16	0.21267	5		0	0	0	0	0	37.0805	0	0	5.02262
No.708	8.7	4.1	F	1	0	6	0	0	0	0	0	266	9.8	10.2	21.9	0.26	24	20	6.3		18	88	25	2.5	822	13.9	4.91	1.28	3	7.71	85	0.075188	5		0	0	0	0	0	34.5006	0	0	3.68421
No.709	10	90.7333	M	0	0	16	0	0	0	0	0	151	11.2	12.4	32.7	0.17	37	50	6	1.2	24	126	25	6.6	246	10.2	1.28	0.87	1.8	8.67	2	0.331126	10		0	0	0	0	0	17.4164	0	0	7.41722
No.710	12.7	35.7333	M	0	0	11	0	0	0	0	0	251	9.7	9.8	20.7	0.24	14	27	5.99	3.04		169	25	2.9	260					5.34	15	0.10757	8		0	0	0	0	0	47.0037	0	0	3.86454
No.711	22	87.7333	F	1	0	5	0	0	0	0	0	282	10.5	11.9	28.4	0.3	9	21	5.92	2.12	12	108	25	4.7	277					4.96	27	0.0744681	8		0	0	0	0	0	56.8548	0	0	3.7234
No.712	10.1	17.3	F	1	0	8	0	0	0	0	0	361	8.7	8.8	13.9	0.31	21	31	5.9		13	168	25	3.2	1161					12.59	6	0.0858726	8		0	0	0	0	0	28.6735	0	0	2.40997
No.713	8	8.26667	M	0	0	11	0	0	0	0	0	561	9.3	10.3	19.5	0.86	21	27	5.62	1.96	43	167	25	5.2	158	11.6	1.73	1	1.9	4.75	6	0.0481283	5		0	0	0	0	0	118.105	0	0	1.65775
No.714	14	33.8333	F	1	0	4	0	0	0	0	0	254					23	32	5.45	1.89	11	182	25	3.2	346					13.21	27	0.125984	8		0	0	0	0	0	19.2279	0	0
No.715	8.85	8.36667	M	0	0	5	0	0	0	0	0	359	10.3	11.6	26.9	0.37	37	41	5.2		17	179	25	1.7	697					9.78	28	0.114206	8		0	0	0	0	0	36.7076	0	0	2.86908
No.716	26	143.133	F	1	0	13	0	0	0	0	0	251	10.2	12	27.1	0.26	15	15	4.3		20	93	25	3.7	487	12.5	3.15	1.15	0.5	5.46	71	0.059761	5		0	0	0	0	0	45.9707	0	0	4.06375
No.717	12.5	28.9333	M	0	0	27	0	0	0	0	0	221	10	11.1	24.7	0.32	6	28	4.26	1.94	6	134	25	4.6	284	12.5	1.18	1.08	1.8	8.21	81	0.126697	5		0	0	0	0	0	26.9184	0	0	4.52489
No.718	16.9	50.7	M	0	0	24	0	0	0	0	0	367	8.8	8.8	14.8	0.32	21	36	4.04	1.17	20	128	25	3.4	429					4.56	7	0.0980926	8		0	0	0	0	0	80.4825	0	0	2.39782
No.719	8	10.3667	F	1	1	21	0	0	0	0	0	249	8.8	9.1	15.3	0.22	36	131	4	3	20	72	25	3.1		14	1.75	1.21	2.5	2.16	144	0.526104	9		1	0	0	0	1	115.278	1	1	3.53414
No.720	10.5	22.2333	F	1	0	17	0	0	0	0	0	311	11	13.2	33.1	0.34	22	68	3.45	1.4	10	63	25	3.9	648	13.1	3.1	1.21	2.5	7.5	5	0.21865	5		0	0	0	0	0	41.4667	0	0	3.53698
No.721	19	50.2	F	1	0	7	0	0	0	0	0	256	10	11.1	25	0.26	15	34	2.38	1.49	9	91	25	2	290				0.6	14.08	22	0.132812	8		0	0	0	0	0	18.1818	0	0	3.90625
No.722	19	46.2	F	1	0	5	0	0	0	0	0	203	9.2	9.4	17.7	0.19	25	33	2.3		20	131	25	2.1	650				0.8	9.09	45	0.162562	8		0	0	0	0	0	22.3322	0	0	4.53202
No.723	12	13.9	M	0	0	9	0	0	0	0	0	341	9.7	10.7	22.2	0.33	13	36	1.83	0.78	7	287	25	4.9	410	12.2	2.93	1.05	0.6	17.43	10	0.105572	5		0	0	0	0	0	19.564	0	0	2.84457
No.724	9.5	8.66667	M	0	0	17	1	0	0	0	0	195	10	12.3	26.5	0.2	1358	3255	34.1		224	135	25	2.1	8610	15.5	2.19	1.4	1.9	2.77	103	16.6923	13		0	0	0	0	0	70.3971	1	0	5.12821
No.725	16	59.6	F	1	0	13	1	0	0	0	0	326	10.4	11.5	27.1	0.38	603	1140	6	2.22	54	203	25	3.8	969	11.9	2.57	1.03	1.7	8.14	9	3.49693	7		0	0	0	0	0	40.0491	1	0	3.19018
No.726	10.5	23.9333	M	0	0	14	1	0	0	0	0	61	13	24.4	47.6	0.08	181	92	8.61	3.12	227	241	25	4.1	688	11.2	1.65	1.03	0.9	1.96	16	1.5082	15		0	0	0	0	0	31.1224	1	0	21.3115
No.727	6.2	2.13333	M	0	0	12	0	0	0	0	0	378	10.9	12.2	30.6	0.41	37	30	24		42	241	24	3.9	577				5.1	14.02	99	0.0793651	8		0	0	0	0	0	26.9615	0	0	2.8836
No.728	9.1	11.1333	M	0	0	5	0	0	0	0	0	464	9	9.8	16.9	0.42	36	36	13.1		13	197	24	4.3	639	12.6	1.61	1.09	1.4	16.91	4	0.0775862	5		0	0	0	0	0	27.4394	0	0	1.93966
No.729	13	31.5	M	0	0	18	0	0	0	0	0	257	10.6	11.7	28.3	0.27	32	55	11.5		9	105	24	3.3	1897					9.59	23	0.214008	8		1	0	0	0	0	26.7987	0	1	4.12451
No.730	13	36.7667	M	0	0	38	0	0	0	0	0	15					4	13	11		7		24	4.1	224	14.4	1.27	1.24	0.9	15.92	9	0.866667	10		0	0	0	0	0	0.942211	1	0
No.731	7.9	9.1	M	0	0	6	0	0	0	0	0	685	9.1	9.9	18.4	0.65	25	41	10.9		23	178	24	1.3	660				2.6	10.08	94	0.059854	8		0	0	0	0	0	67.9564	0	0	1.32847
No.732	19.8	64.3	M	0	0	5	0	0	0	0	0	292	9.1	10.1	17.4	0.3	22	56	10.9		10	191	24	3.6	705				1.8	15.03	23	0.191781	8		0	0	0	0	0	19.4278	0	0	3.11644
No.733	7.9	7.63333	F	1	0	5	0	0	0	0	0	249	12.6	16.5	43.5	0.31	26	37	10.8		13	175	24	2	892				1.5	14.4	118	0.148594	8		0	0	0	0	0	17.2917	0	0	5.06024
No.734	11	18.6	F	1	0	10	0	0	0	0	0	205	11.5	16	37.1	0.32	56	84	10.5		16	116	24	2.1	2105					5.06	46	0.409756	8		0	0	0	0	0	40.5138	1	0	5.60976
No.735	10	9.3	M	0	0	8	0	0	0	0	0	269	9.8	10.7	23	0.3	13	29	10.25	3.31	16	188	24	2.1	290					9.51	168	0.107807	8		0	0	0	0	0	28.286	0	0	3.64312
No.736	8.5	6.76667	F	1	0	8	0	0	0	0	0	478	11.1	12.7	33.1	0.53	10	28	9.89	4.19	11	111	24	1.6	334				3.4	23.91	66	0.0585774	8		0	0	0	0	0	19.9916	0	0	2.32218
No.737	6	2.46667	M	0	0	4	0	0	0	0	0	519	10.3	10.9	25.7	0.54	25	30	9.53	3.7	34	197	24	2	345				2.2	21	39	0.0578035	8		0	0	0	0	0	24.7143	0	0	1.98459
No.738	15	43.5333	F	1	0	10	0	0	0	0	0	132	10.3	11.3	25.3	0.15	24	40	9.1		11	137	24	1	1002	12.6	2.1	1.1	1	4.29	90	0.30303	7		1	0	0	0	0	30.7692	0	1	7.80303
No.739	13.9	72.0333	M	0	0	43	0	0	0	0	0	311	9.2	9.8	17.9	0.33	7	13	9	4	8	55	24	1.4	302	13.1	3.05	1.13	1.9	6.53	180	0.0418006	6		1	0	0	0	0	47.6263	0	1	2.9582
No.740	10	16.5667	M	0	0	5	0	0	0	0	0						21	33	8.7		14	187	24	1.1	972				1.4				8		0	0	0	0	0		1	0
No.741	12	17.3333	M	0	0	5	0	0	0	0	0	306	10.6	12.9	30.1	0.32	15	26	8.7		11	190	24	3.1	685				2.4	31.91	60	0.0849673	8		0	0	0	0	0	9.58947	0	0	3.46405
No.742	14	16.1333	M	0	0	7	0	0	0	0	0	261	9.6	10.4	21.4	0.25	34	29	8.4		7	191	24	2.7	827				6.8	16.16	180	0.111111	8		0	0	0	0	0	16.151	0	0	3.67816
No.743	12.6	12.1667	M	0	0	6	0	0	0	0	0	713	9.7	10.5	23.4	0.69	21	33	8.04	2.18	22	191	24	3.2	310					23.78	3	0.0462833	8		0	0	0	0	0	29.9832	0	0	1.36045
No.744	7	3.43333	M	0	0	9	0	0	0	0	0	373	10	11.5	24.9	0.38	21	22	8.04	3.48	35	268	24	3.4	292	12.9	3.84	1.19	0.9	13.72	64	0.0589812	5		0	0	0	0	0	27.1866	0	0	2.68097
No.745	13.7	43.2	M	0	0	8	0	0	0	0	0	311	10.3	10.1	24.7	0.32	11	31	7.64	2.02	14	141	24	2.8	253	13.3	5.68	1.17	1.2	22.39	110	0.0996785	5		0	0	0	0	0	13.8901	0	0	3.3119
No.746	17	37.1333	M	0	0	15	0	0	0	0	0	397	9.3	9.2	18.2	0.37	53	57	7.4		27	69	24	1.7					3.7	2.96	22	0.143577	12		1	0	0	0	0	134.122	0	1	2.34257
No.747	9	9.73333	M	0	0	5	0	0	0	0	0	348	9.8	11.2	23.6	0.34	32	37	7.3		9	201	24	1.5	878					19.55	46	0.106322	8		0	0	0	0	0	17.8005	0	0	2.81609
No.748	9.2	8.5	M	0	0	4	0	0	0	0	0						41	51	7.1		23	214	24	2.1					1.9				8		0	0	0	0	0		1	0
No.749	10	13.2333	M	0	0	4	0	0	0	0	0	345	9.7	10.7	22.2	0.42	11	26	7.05	3.06	10	218	24	3.4					1.3	12.14	75	0.0753623	8		0	0	0	0	0	28.4185	0	0	2.81159
No.750	8	7.23333	M	0	0	5	0	0	0	0	0						37	47	7		12	144	24	3.1	690								8		0	0	0	0	0		1	0
No.751	11	25.9667	F	1	0	5	0	0	0	0	0	508	9.8	10.6	22.8	0.5	18	22	7		13	134	24	3	891				1.3	6.99	46	0.0433071	8		0	0	0	0	0	72.6752	0	0	1.92913
No.752	24.4	45.2667	M	0	0	6	0	0	0	0	0	280	10.3	11.7	27.4	0.29	15	28	7		11	163	24	2.4	715				3.2	27.54	132	0.1	8		0	0	0	0	0	10.167	0	0	3.67857
No.753	18.5	52.7	F	1	0	5	0	0	0	0	0	413	9.4	9.6	19.4	0.39	6	27	6.82	2.31	14	168	24	2	390	13.9	5.37	1.21	2.4	8.16	190	0.0653753	5		0	0	0	0	0	50.6127	0	0	2.27603
No.754	14.4	40.5	M	0	0	6	0	0	0	0	0	189	12.1	16.9	42.4	0.23	16	31	6.09	1.84	10	124	24	3.9	306					8.77	65	0.164021	10		0	0	0	0	0	21.5507	0	0	6.40212
No.755	11	16.4	M	0	0	10	0	0	0	0	0	266	10.1	10.3	24.4	0.27	28	58	5.75	2.02	15	311	24	3.7	491	10.4	2.8	0.89	1.4	8.5	7	0.218045	5		1	0	0	0	0	31.2941	0	1	3.79699
No.756	11	10.8667	M	0	0	8	0	0	0	0	0	145	9.6	10.5	21.9	0.21	39	40	5.66	1.53	8	187	24	2.8	366	14.6	2.44	1.27	3.9	5.54	88	0.275862	7		0	0	0	0	0	26.1733	0	0	6.62069
No.757	9.5	15.2667	M	0	0	5	0	0	0	0	0	329	10.4	11.9	28	0.34	59	63	5.3		14	213	24	2.7	787				1.7	17.23	36	0.191489	8		0	0	0	0	0	19.0946	0	0	3.16109
No.758	11.5	11.1667	F	1	0	5	0	0	0	0	0	245	12.6	16.4	45.4	0.32	33	42	5.1		15	149	24	3.5	635				1.2	5.58	14	0.171429	9		1	0	0	0	0	43.9068	0	1	5.14286
No.759	17	61.6	F	1	0	14	0	0	0	0	0	239	8.9	9	16.3	0.21	24	33	5	2	18		24	1.3	385	10.8	3.8	0.93	0.7	6.68	5	0.138075	5		0	0	0	0	0	35.7784	0	0	3.72385
No.760	16	92.1	M	0	0	17	0	0	0	0	0	122	11.5	14.1	38	0.15	15	130	4.98	0.47	7	86	24	3.4	1419	18.9	2.36	1.64	0.9	9.15	79	1.06557	7		0	0	0	1	0	13.3333	1	1	9.42623
No.761	8.5	13.1667	M	0	0	11	0	0	0	0	0	435	10.6	13.4	30.8	0.63	15	36	4.78	2.02	9	307	24	6.2	388	12.9	1.66	1.11	1.5	16.53	9	0.0827586	8		1	0	0	0	0	26.3158	0	1	2.43678
No.762	12	15.2667	M	0	0	15	0	0	0	0	0	82	12.2	14.3	38.7	0.28	20	34	4.71	2.16	8	233	24	3.9	382	12	3.83	1.03	1.7	7.75	23	0.414634	9		1	0	0	0	0	10.5806	1	1	14.878
No.763	14.5	30.6333	M	0	0	16	0	0	0	0	0	312	9.5	10.3	21.2	0.36	8	30	4.3	1.88	9	119	24	3.4	435					12.85	21	0.0961538	8		0	0	0	0	0	24.2802	0	0	3.04487
No.764	8.5	5.6	M	0	0	17	0	0	0	0	0	439	9.7	10.5	21.4	0.42	31	66	4.11	2.22	12	177	24	2.3	451	12.4	2	1.07	1.3	23.32	10	0.150342	5		1	0	0	0	0	18.825	0	1	2.20957
No.765	14	28.5	M	0	0	9	0	0	0	0	0	269	11.9	15	40.4	0.32	18	36	4	1	10	126	24	3.8	416	11.3	2.57	0.97	1.2	5.03	11	0.133829	5		0	0	0	0	0	53.4791	0	0	4.42379
No.766	19.5	47.1333	F	1	0	6	0	0	0	0	0	259	10.9	12.8	32.6	0.28	9	36	4	1.31	9	150	24	2.3	450	13.5	4.61	1.24	1.2	12.71	23	0.138996	5		0	0	0	0	0	20.3777	0	0	4.20849
No.767	17.4	49.9333	M	0	0	14	0	0	0	0	0	252	9.7	9.6	21.6	0.27	15	20	3.82	0.97	10	129	24	1.9	344	13	3.84	1.12	1	6.21	73	0.0793651	5		0	0	0	0	0	40.5797	0	0	3.84921
No.768	13	29.8667	M	0	0	20	0	0	0	0	0	287	9.9	10.8	23.4	0.35	15	22	3.54	1.21	14	97	24	4.1	338	12.4	2.3	1.07	2.2	8.1	15	0.0766551	5		1	0	0	0	0	35.4321	0	1	3.44948
No.769	12.5	28.6333	F	1	0	18	0	0	0	0	0	244	9.8	10.6	22.8	0.24	23	73	3.15	1.24	8	104	24	5	553				1.2	6.52	15	0.29918	8		0	0	0	0	0	37.4233	0	0	4.01639
No.770	10.9	8.76667	M	0	0	6	0	0	0	0	0	675	9.8	10.4	22.7	0.66	59	46	2.7		84	191	24	1.1	1125	12.8	4.93	1.24		18.09	190	0.0681482	5		0	0	0	0	0	37.3134	0	0	1.45185
No.771	18	67.5667	M	0	2	1	0	0	0	0	0	472	10.1	10.4	24.2	0.48	29	60	2	1.1	17	142	24	5.1	365	10.8	2.22	0.93	1.5	10.05	3	0.127119	5		0	0	0	0	1	46.9652	0	0	2.13983
No.772	9.3	36.8	F	1	0	11	0	0	0	0	0	327	10.2	13.7	27.3	0.37	17	49	2	0.8	10	199	24	6.9		12.6	2.74	1.09	3.4	15.06	13	0.149847	11		1	0	0	0	0	21.7131	0	1	3.11927
No.773	8.7	15.0333	M	0	0	9	1	0	0	0	0	354	11.2	13.5	34.6	0.42	177	49	5.16	0.9	157	462	24	1.4	611	10.1	2.6	0.86	1.3	18.44	4	0.138418	7		0	0	0	0	0	19.1974	0	0	3.16384
No.774	12	31.8333	M	0	0	13	0	0	0	0	0	217	10.2	12.2	25.5	0.22	10	27	21.13	7	9	162	23	3.7	419	14.3	3.77	1.29	1.3	7.11	41	0.124424	5		0	0	0	0	0	30.5204	0	0	4.70046
No.775	20	40.8	M	0	0	6	0	0	0	0	0	10	7.7	10.8	15.4	0.01	23	44	15.5		12	212	23	3.8	1068	12.4	4.5	1.13	0.9	7.93	95	4.4	10		0	0	0	0	0	1.26103	1	0	77
No.776	5.5	1.7	F	1	0	9	0	0	0	0	0	310	11	12.6	32.8	0.34	31	42	14.85	4.4	59	193	23	3		13	5.25	1.13	4.7	8.42	109	0.135484	5		0	0	0	0	0	36.8171	0	0	3.54839
No.777	17	35.8333	F	1	0	29	0	0	0	0	0	439	9.9	10.7	22.7	0.56	28	32	14.35	1.8	11	134	23	0.8	568				3.2	12.93	180	0.0728929	8		0	0	0	0	0	33.952	0	0	2.25513
No.778	6	2.46667	F	1	0	19	0	0	0	0	0	483	9.8	10.4	22.8	0.47	29	35	14		49	70	23	2	220				3.7	17.14	104	0.0724638	8		0	0	0	0	0	28.1797	0	0	2.02899
No.779	9.5	7.23333	M	0	0	9	0	0	0	0	0	386	10.3	11.6	27.1	0.4	30	39	13.8		25	274	23	2.5	989				1.5	18.59	116	0.101036	8		0	0	0	0	0	20.7639	0	0	2.66839
No.780	13.7	29.2667	F	1	0	5	0	0	0	0	0	589					18	34	13.41	7.37	14	163	23	2.1					2.2	10.91	133	0.057725	8		0	0	0	0	0	53.9872	0	0
No.781	7	6.33333	M	0	0	43	0	0	0	0	0	235	10.2	11.3	26.7	0.26	25	36	12.6		17	137	23	2.7	1166	13.1	5.71	1.21	1.6	18.96	170	0.153191	5		0	0	1	0	0	12.3945	0	1	4.34043
No.782	11	23.2	F	1	0	7	0	0	0	0	0	344	9	9.4	16.4	0.31	32	50	11.3		11	251	23	3.2	925	12.7	3.16	1.1	1.9	23.68	11	0.145349	5		0	0	0	0	0	14.527	0	0	2.61628
No.783	17	41.6667	M	0	0	10	0	0	0	0	0	235	9.3	9.5	17.3	0.23	13	31	11.27	2.2	18	200	23	4.4	299	13.8	3.77	1.2	1.3	8.66	49	0.131915	5		0	0	0	0	0	27.1363	0	0	3.95745
No.784	14	45.4	F	1	0	7	0	0	0	0	0	150	12.3	14.3	41.9	0.18	17	31	10.3		8	167	23	3.9	769					11.66	62	0.206667	10		0	0	0	0	0	12.8645	0	0	8.2
No.785	12.5	20.0667	M	0	0	11	0	0	0	0	0	282	10.2	11.4	26	0.47	37	38	10		8	121	23	4.1	900	11.6	3.1	1.07	3.7	8.89	93	0.134752	5		1	0	0	0	0	31.721	0	1	3.61702
No.786	9.4	11.2667	F	1	0	8	0	0	0	0	0	262	9	9.7	16.2	0.23	29	50	9.3		28	125	23	2.4	720				2.3	16.62	83	0.19084	8		0	0	0	0	0	15.7641	0	0	3.43511
No.787	12.6	26.2667	F	1	2	3	0	0	0	0	0						16	29	9.21	3.55	8	320	23	3.7	316								8		0	0	0	0	1		1	0
No.788	11.1	25.0667	F	1	0	6	0	0	0	0	0	171	10.2	10.8	24.3	0.17	34	29	8.9		9	135	23	1.7	767					3.18	4	0.169591	10		0	0	0	0	0	53.7736	0	0	5.96491
No.789	16.1	72.2667	F	1	0	5	0	0	0	0	0	595	9.2	10.2	18.4	0.55	25	29	8.9		17	194	23	2.6	567					14.55	96	0.0487395	8		0	0	0	0	0	40.8935	0	0	1.54622
No.790	13	18.0333	M	0	0	10	0	0	0	0	0	148	10.7	11.5	29.6	0.61	12	34	8.36	3.39	9	99	23	3.3	534	11.1	3.3	0.96	0.9	6.45	186	0.22973	7		1	0	0	0	0	22.9457	0	1	7.22973
No.791	18.4	39.0667	M	0	0	6	0	0	0	0	0	214	10.7	11.9	29.8	0.24	26	38	8.3		14	178	23	2.4					0.7	4.46	55	0.17757	8		0	0	0	0	0	47.9821	0	0	5
No.792	12.8	16.7	M	0	0	6	0	0	0	0	0	239	12	15.6	41.2	0.31	20	27	8.3		20	220	23	3.2					1.3	8.77	170	0.112971	8		0	0	0	0	0	27.252	0	0	5.02092
No.793	10.4	16.2333	F	1	0	5	0	0	0	0	0	338	9.1	9.5	16.8	0.31	14	36	8.3	2.33	11	139	23	3.6	392				1.3	16.87	40	0.106509	8		0	0	0	0	0	20.0356	0	0	2.69231
No.794	18.45	60.8667	M	0	0	28	0	0	0	0	0	288	10.4	11.2	27.2	0.3	56	46	8.1		19	62	23	1.5	1955	13	3.07	1.18	2.8	11.2	76	0.159722	5		1	0	0	0	0	25.7143	0	1	3.61111
No.795	6	4	F	1	0	13	0	0	0	0	0	443	10	10.7	24.6	0.44	29	29	8.1		16	165	23	2.6	864	13	4.34	1.18	1.5	6.16	102	0.0654628	5		1	0	0	0	0	71.9156	0	1	2.25734
No.796	12.5	37.2	M	0	0	16	0	0	0	0	0	240	9.5	9.4	19.7	0.24	17	31	7.69	3.47	27	111	23	4	596	11.1	3.75	0.96	1.6	18.29	20	0.129167	5		0	0	0	0	0	13.1219	0	0	3.95833
No.797	8.5	7.06667	F	1	2	3	0	0	0	0	0	421	9.7	11.1	22.7	0.41	31	35	7.1		11	156	23	2.1	789					19.46	46	0.0831354	8		0	0	0	0	1	21.6341	0	0	2.30404
No.798	12.5	32.8	F	1	0	7	0	0	0	0	0	0					18	40	6.66	1.66	10	164	23	3.3		11.7	2.69	1.01	1.7	7.26	10		10		0	0	0	0	0	0	1	0
No.799	5	3.5	M	0	2	9	0	0	0	0	0	472	9.5	9.9	20.4	0.45	49	28	6.6		27	119	23	1.5	672				1.6	3.65	3	0.059322	8		1	0	0	0	1	129.315	0	1	2.01271
No.800	9.5	8.5	M	0	0	9	0	0	0	0	0	452	10.5	12.2	29	0.47	22	33	6.2		17	155	23	1.3	808				2.4	14.41	70	0.0730089	8		0	0	0	0	0	31.3671	0	0	2.32301
No.801	8.5	18.1333	M	0	0	13	0	0	0	0	0	311	10.4	12.5	27.1	0.33	24	40	6	3	10	233	23	4.1	372	9.7	2.61	0.83	1.9	11.36	18	0.128617	5		1	0	0	0	0	27.3768	0	1	3.34405
No.802	13	45.9333	F	1	2	7	0	0	0	0	0	276	9.2	9.5	17.2	0.25	16	27	6		11	146	23	2.3	741					17.44	18	0.0978261	8		0	0	0	0	1	15.8257	0	0	3.33333
No.803	16.5	51.2667	F	1	0	6	0	0	0	0	0	161	11.4	13.1	34.7	0.18	10	29	5.3	1.72	9	234	23	3.1					0.7	7.21	30	0.180124	10		0	0	0	0	0	22.3301	0	0	7.08075
No.804	10	5.66667	M	0	0	15	0	0	0	0	0						34	30	5.24	2.37	13	161	23	1.7	279	12.3	2.26	1.12	1				6		1	0	0	0	0		1	1
No.805	10	21.8667	F	1	0	11	0	0	0	0	0	202	11.2	14	36.2	0.3	13	25	5.14	2.53	10	267	23	3.1	270	13.6	3.12	1.17	1.1	8.21	28	0.123762	5		1	0	0	0	0	24.6041	0	1	5.54455
No.806	10.5	6.06667	M	0	0	12	0	0	0	0	0	554	8.5	8.8	13.5	0.49	12	23	5.12	1.6	16	111	23	2.2	314				1.5	16.82	38	0.0415162	8		0	0	0	0	0	32.937	0	0	1.5343
No.807	16.4	128.867	M	0	0	21	0	0	0	0	0	952	9.5	10.4	20.4	1.05	15	30	5.05	0.7	18	161	23	1.3	358	13	2.15	1.13	1.1	10.61	7	0.0315126	5		0	0	0	0	0	89.7267	0	0	0.997899
No.808	8	9.73333	F	1	0	8	0	0	0	0	0	129	12.9	17.5	45.2	0.17	12	43	5	1	20	172	23	3.1	468				2.4	12	22	0.333333	10		0	0	0	0	0	10.75	0	0	10
No.809	50	167.6	M	0	1	72	0	0	0	0	0	150	8.7	8.9	15.2	0.15	8	17	4.75	1.9	27	36	23	1.9	206	12.7	6.8	1.1	1.5	10.94	86	0.113333	7		1	0	1	0	1	13.7112	0	2	5.8
No.810	20	97.7	F	1	0	8	0	0	0	0	0	195	9.7	11.2	23.3	0.19	14	30	4.72	1.51	10	158	23	3.2	315	13.3	3.08	1.15	2.4	15.95	36	0.153846	7		0	0	0	0	0	12.2257	0	0	4.97436
No.811	8.5	5.6	F	1	0	9	0	0	0	0	0	410	9.1	9.2	17.2	0.37	16	25	4.68	1.87	21	170	23	3.9					1.9	18.96	90	0.0609756	8		0	0	0	0	0	21.6245	0	0	2.21951
No.812	13	22.2667	F	1	0	9	0	0	0	0	0	220	10.8	12.4	30.7	0.33	12	32	4.56	1.32	9	188	23	5.1	297	12.6	2.89	1.09	1.4	16.21	20	0.145455	5		1	0	0	0	0	13.5719	0	1	4.90909
No.813	8	6	M	0	0	6	0	0	0	0	0	603	9	9.5	16.8	0.54	37	31	4.46	1.55	41	116	23	1.5	267	11.4	2.37	1.05	1.8	18.31	4	0.0514096	5		0	0	0	0	0	32.9328	0	0	1.49254
No.814	12	24.6667	M	0	0	8	0	0	0	0	0	232	10.2	10.4	25.5	0.24	18	33	4.37	1.76	12	170	23	4.1	346				1	14.54	1	0.142241	8		0	0	0	0	0	15.956	0	0	4.39655
No.815	15	30.1667	M	0	0	11	0	0	0	0	0	162	11.4	13.5	36	0.2	14	71	4.33	0.5	12	87	23	2		11.2	3.69	0.96	0.7	2.85	147	0.438272	11		1	0	0	0	0	56.8421	1	1	7.03704
No.816	17	80.8333	F	1	0	29	0	0	0	0	0	293	10.4	12	28.1	0.3	9	30	3.19	0.6	12	156	23	1	392	11.7	2.02	1.01	0.8	4.09	7	0.102389	5		0	0	1	0	0	71.6381	0	1	3.54949
No.817	10	17.2667	M	0	0	10	0	0	0	0	0	256	10.1	11.6	25.5	0.27	16	43	2.95	1.38	10	127	23	2.3	537	11.9	3.77	1.03	1.4	4.9	55	0.167969	5		1	0	0	0	0	52.2449	0	1	3.94531
No.818	10.3	16.1667	M	0	0	32	0	0	0	0	0	392	9.1	9.9	16.9	0.43	34	52	2.46	0.07	23	154	23	3.6	562	11.5	2.84	0.99	1.6	19.25	33	0.132653	5		1	0	0	0	0	20.3636	0	1	2.32143
No.819	14.3	31.8333	M	0	0	6	0	0	0	0	0	562	9	9.3	15.9	0.51	7	24	1.87	1.53	10	153	23	3.2	334	13.2	3.94	1.16		18.37	23	0.0427046	5		0	0	0	0	0	30.5934	0	0	1.60142
No.820	4	4.93333	M	0	2	7	0	0	0	0	0	224	9.6	10.2	21.5	0.26	51	52	1.74	1.28	32	143	23	4	712	9.3	1.4	0.86	2.1	19.4	25	0.232143	5		1	0	0	0	1	11.5464	0	1	4.28571
No.821	12.4	29.6333	M	0	0	9	0	0	0	0	0	141	10.6	13.3	30.7	0.15	19	54	1.72	0.79	8	140	23	3.7	216	11.1	2.75	0.95	1.2	3.19	42	0.382979	7		0	0	0	0	0	44.2006	1	0	7.51773
No.822	13	21.9333	M	0	0	14	0	0	0	0	0	89	12.2	13.7	38.7	0.13	36	124	1.58	0.76	33	55	23	1.2	1451	11	1.51	1.01	0.9	3.4	8	1.39326	10		1	0	0	0	0	26.1765	1	1	13.7079
No.823	20	44.3	F	1	0	7	0	0	0	0	0	504	9.4	10.3	20	0.47	12	22	0.68	0.45	10	175	23	3.6	252	10.9	3.47	0.94	1.5	16.85	12	0.0436508	5		0	0	0	0	0	29.911	0	0	1.86508
No.824	11.5	21	F	1	0	13	1	0	0	0	0	367	11.5	14.2	38.7	0.42	142	125	34.83	28.47	281	263	23	6.3	303	14.7	5.35	1.36	1.7	8	44	0.340599	10		0	0	0	0	0	45.875	1	0	3.13351
No.825	16	46.8667	M	0	0	6	1	0	0	0	0	280	10.7	11.7	29.1	0.3	102	27	9.3		116	203	23	1.9	620	11	5.52	0.95	1.5	11.48	59	0.0964286	7		0	0	0	0	0	24.3902	0	0	3.82143
No.826	12.6	25.1	F	1	0	8	1	0	0	0	0	312	11	12.6	32.5	0.34	91	214	21.7		148	231	23	2.4	1232				1.8	10.5	122	0.685897	10		0	0	0	0	0	29.7143	1	0	3.52564
No.827	12	19.7333	M	0	0	11	1	0	0	0	0	273	11.7	14.6	37.9	0.34	84	136	10.4		18	123	23	3.1	1481	10	4.38	0.92	2.3	7.89	175	0.498168	10		1	0	0	0	0	34.6008	1	1	4.28571
No.828	6.55	1.96667	M	0	0	4	0	0	0	0	0	383	9.4	9.4	19.1	0.36	46	27	24.8		45	213	22	2.1	540					17.07	66	0.0704961	8		0	0	0	0	0	22.437	0	0	2.45431
No.829	12.5	96.6667	M	0	2	22	0	0	0	0	0	449	9.4	10.4	20.4	0.42	17	31	21.91	6.69	8	180	22	8.3	238				3.1	27.57	1	0.0690423	12		1	0	0	0	1	16.2858	0	1	2.09354
No.830	11	15.7667	F	1	0	11	0	0	0	0	0	304	11.6	14.1	36	0.41	21	26	19.9		11	265	22	2.4	1010	16.8	5.33	1.64	1.1	28.13	160	0.0855263	5		0	0	0	0	0	10.807	0	0	3.81579
No.831	7.6	4.3	M	0	2	7	0	0	0	0	0	409	9.9	10.8	23.6	0.4	22	31	12.9		13	193	22	1.1	759				2.1	17.29	45	0.0757946	8		0	0	0	0	1	23.6553	0	0	2.42054
No.832	9	9.7	M	0	0	7	0	0	0	0	0	234	9.2	9.9	17.3	0.29	49	61	11.5		20	190	22	3	1011					19.55	121	0.260684	8		0	0	0	0	0	11.9693	0	0	3.93162
No.833	19.2	49.0333	F	1	0	5	0	0	0	0	0	303	9.9	11.1	24.7	0.3	10	33	11.17	3.81	11	163	22	4	574				1.3	12.66	94	0.108911	8		0	0	0	0	0	23.9336	0	0	3.26733
No.834	8.5	12.8667	F	1	0	4	0	0	0	0	0	354	10.4	12.4	28.7	0.5	23	42	10.27	3.98	12	92	22	1.6	357	15.8	3.48	1.46	2	9.97	190	0.118644	5		0	0	0	0	0	35.5065	0	0	2.93785
No.835	10.7	11.7333	M	0	0	38	0	0	0	0	0	104					70	144	9.9	5.53	71	195	22	5.9	758	13.2	3.32	1.14	1.7	25.04	170	1.38462	10		1	0	0	0	0	4.15335	1	1
No.836	22.1	68.2667	F	1	0	5	0	0	0	0	0	263	9.4	9.8	19.6	0.25	12	24	9.73	3.85	10	149	22	1.9	197				0.7	8.92	47	0.0912548	8		0	0	0	0	0	29.4843	0	0	3.57414
No.837	7.7	6.13333	F	1	0	19	0	0	0	0	0	448	8.7	8.7	13.9	0.39	60	73	9.6		33	96	22	3.1	904	10.6	2.28	0.91	1.8	35.46	52	0.162946	5		1	0	0	0	0	12.634	0	1	1.94196
No.838	8	6.66667	F	1	0	6	0	0	0	0	0	529	8.7	9.1	15	0.46	13	31	9.59	4.2		154	22	3.7	211				2.3	16.23	33	0.0586011	8		0	0	0	0	0	32.594	0	0	1.64461
No.839	17	52.7	M	0	0	10	0	0	0	0	0	230	10.9	13.1	32.3	0.34	14	30	9.08	0.33	5	161	22	3.2		12.6	2.6	1.09	1.4	10.89	101	0.130435	5		1	0	0	0	0	21.1203	0	1	4.73913
No.840	8	8.66667	F	1	0	21	0	0	0	0	0	462	12	15.5	41.5	0.55	46	75	9.03	3.31	69	157	22	3.3	582	10.9	2.69	0.94	4.7	13.78	27	0.162338	5		0	0	1	0	0	33.5269	0	1	2.5974
No.841	11	13.7667	F	1	0	9	0	0	0	0	0	230	10.3	11.7	28	0.32	10	32	8.93	2.62	9	191	22	3.4	415	13.3	3.71	1.15	2.4	8.1	54	0.13913	6		1	0	0	0	0	28.3951	0	1	4.47826
No.842	23	85.5	F	1	0	26	0	0	0	0	0	164	13	16.1	48.4	0.65	14	35	8.8	4.16	17	66	22	5.4	2078	11.6	4.32	1.06	3.7	15.64	180	0.213415	7		0	0	0	0	0	10.4859	0	0	7.92683
No.843	14.9	46.3333	M	0	0	12	0	0	0	0	0	131	11.8	15.3	39.5	0.17	12	30	8.69	3.3	5	67	22	2	481	11.1	3.25	0.96	1.9	5.18	76	0.229008	8		1	0	0	0	0	25.2896	0	1	9.00763
No.844	14.8	25.0333	M	0	0	6	0	0	0	0	0	254	9.3	10.4	19.5	0.24	10	29	8.5		10	145	22	2.1	502	13.9	2.2	1.21	2.1	8.9	95	0.114173	5		0	0	0	0	0	28.5393	0	0	3.66142
No.845	5.3	1.56667	M	0	0	8	0	0	0	0	0	485	9.7	10	21.2	0.47	8	14	7.72	2.61	28	119	22	3.1	209				3.2	13.47	28	0.028866	8		0	0	0	0	0	36.0059	0	0	2
No.846	16.1	39.5333	M	0	2	2	0	0	0	0	0	192	9.1	9.7	18.5	0.17	9	22	6.42	1.57	10	196	22	1.9	281				1.5	7.45	57	0.114583	10		0	0	0	0	1	25.7718	0	0	4.73958
No.847	9	11.0333	F	1	0	6	0	0	0	0	0	314	9.3	9.7	18.2	0.29	20	29	6.3		12	214	22	2	821				2.6	18.67	98	0.0923567	8		0	0	0	0	0	16.8184	0	0	2.96178
No.848	7	29.8667	M	0	0	23	0	0	0	0	0	453	8.6	8.7	13.3	0.39	14	56	6		32	177	22	5.2	816	19.2	1.53	1.7	2.5	21.87	42	0.12362	5		1	0	0	0	0	20.7133	0	1	1.89845
No.849	10.5	22.5333	M	0	0	23	0	0	0	0	0	734	10.1	11.1	24.5	0.75	40	29	5.57	1	76	183	22	2.6	448	13.4	3.92	1.16	1.2	11.92	100	0.0395095	5		1	0	0	0	0	61.5772	0	1	1.37602
No.850	10	15.3333	F	1	0	13	0	0	0	0	0	229	10.4	11.4	28.6	0.24	32	41	5.52	1	7	285	22	3.9	260	12.7	1.79	1.1	2.8	10.34	7	0.179039	6		1	0	0	0	0	22.147	0	1	4.54148
No.851	12	30.9667	M	0	0	15	0	0	0	0	0	193	12.2	14.8	43.2	0.24	20	40	4.8	2.24	9	174	22	2.5	525	12.8	1.9	1.11	2	14.24	5	0.207254	7		0	0	0	0	0	13.5534	0	0	6.32124
No.852	16.6	55.9333	M	0	0	14	0	0	0	0	0	366	9.8	10.9	23.2	0.38	13	32	4.31	0.83		162	22	1.7	406	11	5.6	1.01		15.48	45	0.0874317	5		0	0	0	0	0	23.6434	0	0	2.6776
No.853	18.5	71.0333	M	0	0	14	0	0	0	0	0	374	11.6	14.8	39.2	0.52	18	37	4.24	0.73	13	160	22	2.4	645	12.3	2.95	1.06	3.1	10.01	55	0.0989305	5		1	0	0	0	0	37.3626	0	1	3.1016
No.854	12.9	20.2667	F	1	0	6	0	0	0	0	0						9	31	4.01	1.34	10	61	22	2.7		12.8	5.52	1.11	1.6				5		0	0	0	0	0		1	0
No.855	11	12.0333	M	0	0	21	0	0	0	0	0	101	11.3	14.3	35.8	0.11	39	88	3.94	1.73	25	114	22	2.5	466	11.8	1.87	1.08	1.1	9.29	21	0.871287	7		1	0	0	0	0	10.8719	1	1	11.1881
No.856	12	39.9	M	0	0	9	0	0	0	0	0	365	10.3	11.6	27.2	0.38	24	20	3.8		11	82	22	3.6	766	12.1	4.08	1.11	1.4	10.2	18	0.0547945	5		0	0	0	0	0	35.7843	0	0	2.82192
No.857	9.5	10.2333	M	0	0	23	0	0	0	0	0	275	9.5	9.8	20.4	0.26	16	50	3.41	0.87	16	90	22	3.2	741	12.7	3.63	1.1	3.3	10.2	50	0.181818	5		1	0	0	0	0	26.9608	0	1	3.45455
No.858	11.5	16.3333	M	0	0	10	0	0	0	0	0	201	12.3	16.8	43.5	0.36	17	46	3.31	0.3	2	114	22	4.8		11.9	1.37	1.03	1.8	10.63	32	0.228856	5		0	0	0	0	0	18.9087	0	0	6.1194
No.859	14	47.4	M	0	0	12	0	0	0	0	0	58	14.1	23.2	57.6	0.11	18	84	3.2	0.78	10	171	22	3	374	10.9	2.42	0.94	2	1.53	4	1.44828	13		0	0	0	0	0	37.9085	1	0	24.3103
No.860	10	12.8333	M	0	0	12	0	0	0	0	0	316	10.3	12.1	28	0.36	12	32	2.85	0.45	7	233	22	4.5		13.8	2	1.19	1.4	13.05	28	0.101266	5		1	0	0	0	0	24.2146	0	1	3.25949
No.861	11	35.2667	F	1	2	23	0	0	0	0	0						11	24	2.11	1.08	16	171	22	1.2		12.7	2.24	1.1	3.3				5		0	0	0	0	1		1	0
No.862	14.5	41.6667	M	0	0	20	0	0	0	0	0	509	9.9	11.2	24.5	0.5	14	32	1.94	1	14	126	22	4.2	360	11.1	3.47	0.96	2.4	13.32	4	0.0628684	5		1	0	0	0	0	38.2132	0	1	1.94499
No.863	14	48.5	M	0	0	12	0	0	0	0	0	417	9.8	10.7	22.5	0.41	8	16	0.9	0.42	27	135	22	2.2	223	11.9	4.75	1.03	2.7	8.03	92	0.0383693	5		0	0	0	0	0	51.9303	0	0	2.35012
No.864	11.1	23.9	F	1	0	6	1	0	0	0	0	383	9.4	10.4	20.3	0.36	451	234	6.34	1.71	123	231	22	2.6	323	12.5	3.4	1.15		14.33	12	0.610966	7		0	0	0	0	0	26.7271	1	0	2.45431
No.865	4.45	3.8	M	0	1	7	1	0	0	0	0	258	11.2	13.3	33	0.35	97	135	7	1	40	193	22	5.4	926	11.1	2.94	0.96	2.8	12.5	22	0.523256	7		1	0	0	0	1	20.64	1	1	4.34109
No.866	4.5	1.43333	F	1	0	10	0	0	0	0	0	686	10.6	12.1	27.9	0.76	33	63	40.04	10.4	159	293	21	2.8	350	16.3	4.46	1.43	2.4	13.26	81	0.0918367	5		0	0	0	0	0	51.7345	0	0	1.54519
No.867	5	1.33333	M	0	0	16	0	0	0	0	0	275	9.5	12.1	22.4	0.55	22	28	30	24	117	259	21	1.5		13.3	1.72	1.15	4.3	10.6	80	0.101818	5		0	0	0	0	0	25.9434	0	0	3.45455
No.868	5.8	1.5	M	0	0	14	0	0	0	0	0	349	10.9	12.9	32	0.38	17	25	19.23	6.16	44	258	21	4.4	331	13	5.58	1.12	3.6	21.27	99	0.0716332	5		0	0	0	0	0	16.4081	0	0	3.12321
No.869	25	87.1333	M	0	0	5	0	0	0	0	0	287	8.9	9.2	15.7	0.25	5	22	18.99	5.75	11	108	21	2.7	313				0.9	3.39	93	0.0766551	8		0	0	0	0	0	84.6608	0	0	3.10105
No.870	6.5	3.46667	M	0	0	8	0	0	0	0	0	156	12.3	16.1	41	0.23	18	26	18.97	7.04	25	210	21	1.8	242	12.6	3.16	1.09	1.1	8.91	125	0.166667	7		0	0	0	0	0	17.5084	0	0	7.88462
No.871	10.9	12.1	M	0	0	4	0	0	0	0	0	355	10.7	11.8	29.6	0.38	21	70	17.66	4.52	9	112	21	4.2	783					18.75	16	0.197183	8		0	0	0	0	0	18.9333	0	0	3.01408
No.872	5.5	1.63333	M	0	0	15	0	0	0	0	0	243	11.4	13.4	36	0.4	11	21	16.78	2.88	28	198	21	3.5	291	12	5.08	1.03	2	13.65	49	0.0864198	5		0	0	0	0	0	17.8022	0	0	4.69136
No.873	7	12.0667	F	1	0	29	0	0	0	0	0	372	10.5	11.6	28.1	0.39	40	46	14.8		11	195	21	5	978	12.3	2.96	1.12	2.1	26.32	4	0.123656	5		1	0	0	0	0	14.1337	0	1	2.82258
No.874	23.4	64.8667	M	0	0	9	0	0	0	0	0	363	8.7	9.5	14.8	0.32	13	24	13.95	5.48	10	170	21	2.1	238					11.1	7	0.0661157	8		0	0	0	0	0	32.7027	0	0	2.39669
No.875	4	2.06667	M	0	0	10	0	0	0	0	0	334	10.2	10.6	25.2	0.34	27	66	12.94	5.28	78	366	21	2.6	430	11.3	0.42	1.04	1.9	9.07	18	0.197605	5		1	0	0	0	0	36.8247	0	1	3.05389
No.876	12	34.7333	M	0	0	5	0	0	0	0	0	296	11	12.8	33.1	0.38	4	28	11.3	3.56	11	204	21	4.1	304	12.2	4.48	1.05	1.2	17.45	97	0.0945946	5		0	0	0	0	0	16.9628	0	0	3.71622
No.877	9	13.4667	M	0	0	5	0	0	0	0	0	344	13.4	19.3	54.7	0.46	27	43	10.59	3.41	12	308	21	2.3	354				1.8	23.96	36	0.125	8		0	0	0	0	0	14.3573	0	0	3.89535
No.878	10.9	39.0667	M	0	0	24	0	0	0	0	0	193	11.5	12.5	34.7	0.22	23	62	8.9		26	168	21	2.8	1412	13.6	3.86	1.25	3.4	12.74	86	0.321244	7		0	0	0	0	0	15.1491	0	0	5.95855
No.879	12.2	98	F	1	0	16	0	0	0	0	0	307	11.2	14.1	35.8	0.35	17	25	8.9		16	95	21	1.5	618	13.1	3.1	1.19	3.3	11.2	13	0.0814332	5		0	0	0	0	0	27.4107	0	0	3.64821
No.880	6.5	3.43333	F	1	0	13	0	0	0	0	0	443	12	15.1	41.6	0.55	29	25	8.7		50	162	21	2.6	630	12.6	4.74	1.16	2	11.47	78	0.0564334	5		0	0	0	0	0	38.6225	0	0	2.7088
No.881	10	15.5333	M	0	0	12	0	0	0	0	0	290	9.7	11	23.4	0.28	10	58	8		15	240	21	2	1836	15.9	3.14	1.42	1.7	17.74	12	0.2	5		1	0	0	0	0	16.3472	0	1	3.34483
No.882	13	16.7333	M	0	0	14	0	0	0	0	0	255	9.4	10.6	20.5	0.24	18	29	7.95	3.07		212	21	2.3						21.25	34	0.113725	8		0	0	0	0	0	12	0	0	3.68627
No.883	14.9	41.7	F	1	0	16	0	0	0	0	0	303	9.9	10.4	23.4	0.36	20	21	7.6		14	134	21	2.7					1.1	5.09	190	0.0693069	8		0	0	0	0	0	59.5285	0	0	3.26733
No.884	5.6	2.6	F	1	0	15	0	0	0	0	0	497	9.7	10.5	21.8	0.55	8	18	6.93	3.21	7	147	21	3.9	205	15.3	5.39	1.32	1.2	12.84	96	0.0362173	5		0	0	0	0	0	38.7072	0	0	1.95171
No.885	7	22.6667	F	1	0	5	0	0	0	0	0						14	41	6.8	1.96	13	173	21	4					1.6				8		0	0	0	0	0		1	0
No.886	10	16.6	M	0	0	6	0	0	0	0	0	381	10	11.6	25.5	0.38	32	33	6.6		18	179	21	1.6	900	12.4	5.33	1.07	1.6	24.9	51	0.0866142	5		0	0	0	0	0	15.3012	0	0	2.62467
No.887	6.06	2.46667	F	1	0	31	0	0	0	0	0	371	10.7	12.1	29.6	0.46	21	21	6.2		92	166	21	0.6		12.9	2.34	1.19	3.7	7.08	190	0.0566038	5		0	0	1	0	0	52.4011	0	1	2.8841
No.888	12	30.7	F	1	0	25	0	0	0	0	0	426	10	10.5	23.4	0.5	9	29	5.96	2.74	9	135	21	2.9	305	13.2	4.41	1.14	1.6	3.07	93	0.0680751	5		0	0	0	0	0	138.762	0	0	2.34742
No.889	11	16.5333	F	1	0	6	0	0	0	0	0	310	9.2	9.9	18.2	0.29	24	43	5.76	1.98	12	243	21	3.7	335	10.7	2.57	0.92	3.1	12.41	6	0.13871	5		1	0	0	0	0	24.9799	0	1	2.96774
No.890	14	65.9667	F	1	0	12	0	0	0	0	0	133	11.9	14.7	38.6	0.16	18	59	5.32	1.97	11	68	21	2.6	610	10.7	2.3	0.92	1.2	2.69	9	0.443609	11		1	0	0	0	0	49.4424	1	1	8.94737
No.891	10.2	11.9333	M	0	0	7	0	0	0	0	0	338	9.4	10.1	20.2	0.32	28	40	5.13	1.63	10	170	21	2.9	308					16.43	133	0.118343	8		0	0	0	0	0	20.5721	0	0	2.78107
No.892	6.8	4.3	F	1	0	10	0	0	0	0	0	428	10.5	11.5	28.1	0.46	28	36	4.95	1.78	17	139	21	2.3	343	12.5	3.28	1.15	3.5	14.83	13	0.0841122	5		0	0	0	0	0	28.8604	0	0	2.45327
No.893	11.1	14.1	M	0	0	6	0	0	0	0	0	249	10.4	11.8	26.7	0.26	17	38	4.24	1.61	12	226	21	4.2		13	4.25	1.12	2.1	13	9	0.15261	5		0	0	0	0	0	19.1538	0	0	4.17671
No.894	10.8	12.1667	F	1	0	31	0	0	0	0	0	406	10.2	11.2	25.2	0.41	20	32	3.47	1.66		193	21	3.3	392	11.4	2.44	0.98	1.9	13.1	17	0.0788177	5		0	0	0	0	0	30.9924	0	0	2.51232
No.895	15	30.6333	M	0	0	6	0	0	0	0	0	237	10.9	11.9	31.6	0.26	15	37	3.45	1.05	13	114	21	2.5	427				1.2	5.18	5	0.156118	8		0	0	0	0	0	45.7529	0	0	4.59916
No.896	8.76	8.16667	M	0	0	6	0	0	0	0	0	293	11	12.1	31.3	0.33	6	24	2.9	1.22	9	95	21	0.7	218					5.55	70	0.0819113	8		0	0	0	1	0	52.7928	0	1	3.75427
No.897	10.4	17.0333	M	0	0	5	0	0	0	0	0	311	10	10.6	23.6	0.31	17	41	2.53	0.85	9	198	21	4.2	365					7.17	6	0.131833	8		0	0	0	0	0	43.3752	0	0	3.21543
No.898	11	16.6	M	0	0	21	0	0	0	0	0	328	9.3	9.9	18.5	0.3	26	25	2	1	10	209	21	4.2	274	9.2	2.53	0.79	1	9.15	2	0.0762195	5		0	0	0	0	0	35.847	0	0	2.83537
No.899	7	5.03333	F	1	0	18	0	0	0	0	0	501	11.8	13.7	38.3	0.59	13	26	2	0.23	19	125	21	1.1	322				1.8	5.75	14	0.0518962	8		1	0	0	0	0	87.1304	0	1	2.35529
No.900	10	11.5	M	0	0	33	0	0	0	0	0	413	9.5	10.5	20	0.39	14	21	1.94	0.96	13	111	21	3.2	236	12.8	2.87	1.1	1.8	10.06	7	0.0508475	5		0	0	0	0	0	41.0537	0	0	2.30024
No.901	12.3	25.8667	M	0	0	6	0	0	0	0	0	801	8.5	8.6	13.4	0.68	17	38	1.76	1.56	31	145	21	1.3	379	12.9	5.68	1.12	1.2	18.8	19	0.0474407	5		0	0	0	0	0	42.6064	0	0	1.06117
No.902	10	5.4	F	1	0	13	0	0	0	0	0	575	10.5	11.8	28.3	0.65	24	42	1.54	1.15	15	91	21	2.1	450	11.7	4.85	1.01	3.2	2.42	38	0.0730435	9		1	0	0	0	0	237.603	0	1	1.82609
No.903	6	6.9	F	1	0	13	1	0	0	0	0	383	9.4	10.1	20.1	0.45	182	227	3.89	2.04	27	146	21	4.7	438	12	2.47	1.03		12.07	20	0.592689	7		1	0	0	0	0	31.7316	1	1	2.45431
No.904	6.16	4.63333	M	0	0	10	1	0	0	0	0	453	10.1	11.1	25.1	0.46	176	96	16.68	11.81	55	291	21	3.5	217	15	2.29	1.31	1.1	9.01	89	0.211921	7		0	0	0	0	0	50.2775	0	0	2.22958
No.905	12.8	28.7	F	1	0	9	1	0	0	0	0	180	10.2	11.8	26.6	0.21	138	136	3.95	1.24	309	485	21	4.5	563	12.6	1.47	1.09	1.2	8.05	10	0.755556	9		0	0	0	0	0	22.3602	1	0	5.66667
No.906	10	17.8333	F	1	0	9	1	0	0	0	0	368	11.2	13.7	32.6	0.46	92	25	1.7		85	222	21	1.6	1139					14.32	124	0.0679348	10		0	0	0	0	0	25.6983	0	0	3.04348
No.907	7.7	3	F	1	0	7	0	0	0	0	0	369	10.1	10.7	24.1	0.37	56	44	34.8		24	215	20	1.3	557				2.4	20.82	73	0.119241	8		0	0	0	0	0	17.7233	0	0	2.73713
No.908	3.8	1.7	M	0	2	12	0	0	0	0	0	801	11.1	12.8	32.4	0.89	46	63	26.27	16.19	104	378	20	1	334					20.66	4	0.0786517	8		0	0	0	0	1	38.7706	0	0	1.38577
No.909	11.4	29	M	0	0	17	0	0	0	0	0	81	10.6	11.7	28.9	0.1	25	53	25		9	161	20	2.3	349	11.6	3.23	1		3.5	8	0.654321	9		0	0	0	0	0	23.1429	1	0	13.0864
No.910	6	2.6	F	1	0	7	0	0	0	0	0	450	8.9	9.9	16.1	0.4	23	34	20.24	6.38	28	193	20	2	239				1.9	10.14	51	0.0755556	8		0	0	0	0	0	44.3787	0	0	1.97778
No.911	7.4	2.16667	M	0	0	29	0	0	0	0	0	155	10.6	11.8	28.7	0.16	38	69	19.7	8.07	104	211	20	2	519	13.5	1.4	1.17		11.9	48	0.445161	7		0	0	1	0	0	13.0252	1	1	6.83871
No.912	5.6	1.93333	M	0	0	6	0	0	0	0	0	603	9.4	9.5	18.7	0.57	25	46	16.95	6.13	31	306	20	2					3.1	16.87	29	0.0762852	8		0	0	0	0	0	35.7439	0	0	1.55887
No.913	23	82.3667	M	0	0	15	0	0	0	0	0	254	10.2	10.8	24.9	0.26	10	25	13.08	5.6	8	165	20	3.7	244	15.9	4.48	1.38	2	9.85	182	0.0984252	5		0	0	0	0	0	25.7868	0	0	4.01575
No.914	8	3.9	M	0	0	6	0	0	0	0	0	226	11.8	13.5	37.9	0.33	62	62	12.86	5.84	24	201	20	3.4		11.4	1.84	0.98	1.8	19.79	71	0.274336	5		0	0	0	0	0	11.4199	0	0	5.22124
No.915	6.3	4.53333	F	1	0	19	0	0	0	0	0	316	9.9	11.2	24	0.31	57	30	12.3		61	260	20	3.1	600				1.4	7.03	93	0.0949367	8		0	0	1	0	0	44.9502	0	1	3.13291
No.916	10	6.93333	M	0	0	8	0	0	0	0	0	565	9.8	10.5	22.2	0.55	30	43	11		21	126	20	2.3	831	12.6	1.81	1.15	1.8	12.11	5	0.0761062	5		1	0	0	0	0	46.6557	0	1	1.73451
No.917	10	23.7	M	0	0	14	0	0	0	0	0	374	9	9.6	16.3	0.34	28	33	9.7		10	92	20	4.3	765	12.6	5.68	1.1	1.1	23.64	137	0.0882353	5		0	0	0	0	0	15.8206	0	0	2.40642
No.918	9	11.0667	F	1	0	11	0	0	0	0	0	342	11	12.2	32.2	0.38	24	28	9.3		13	150	20	2.3	976	12.7	3.75	1.11		13.26	109	0.0818713	5		0	0	0	0	0	25.7919	0	0	3.21637
No.919	10	20.9667	M	0	0	4	0	0	0	0	0	374	8.9	10.5	18.5	0.34	20	46	9.2		11	131	20	4.2	1330	13.1	3.2	1.19	1.8	11.19	20	0.122995	5		0	0	0	0	0	33.4227	0	0	2.37968
No.920	7.6	5.43333	M	0	0	36	0	0	0	0	0	122	13.1	18.2	45.8	0.16	24	17	8.6		23	60	20	2		17.1	3.27	1.5	1.5	8.17	134	0.139344	7		0	0	0	0	0	14.9327	0	0	10.7377
No.921	14	26.6667	M	0	0	17	0	0	0	0	0	156	10.8	13.1	30.7	0.28	17	93	8.46	6	1	141	20	9.5	554	12.8	3.19	1.1	2.2	5.27	135	0.596154	10		0	0	0	0	0	29.6015	1	0	6.92308
No.922	13.5	20.6	F	1	0	11	0	0	0	0	0	416	10.4	11.5	27.3	0.43	22	39	8.13	1.98	8	224	20	4.9	423	9.8	2.45	0.84	4	24.37	4	0.09375	5		1	0	0	0	0	17.0702	0	1	2.5
No.923	13	40.1667	M	0	0	11	0	0	0	0	0	410	9.6	10.1	21.2	0.39	27	45	8	3.64	61	121	20	4	638				2.8	8.45	9	0.109756	8		1	0	0	0	0	48.5207	0	1	2.34146
No.924	11	7.7	F	1	0	5	0	0	0	0	0	416	10	11.2	24.6	0.42	17	23	7.81	2.64	9	187	20	2.3	406				3	21.47	67	0.0552885	8		0	0	0	1	0	19.3759	0	1	2.40385
No.925	14.5	32.0333	F	1	0	6	0	0	0	0	0	289	9.3	10.2	19.5	0.27	8	36	7.59	2.84	9	110	20	3.3	276	13.5	4.46	1.19	3	28.86	53	0.124567	5		0	0	0	0	0	10.0139	0	0	3.21799
No.926	11	16.6	F	1	2	3	0	0	0	0	0	76					48	55	6.8		88	138	20	4.9	1258	12.6	3.27	1.15	3.5	1.88	11	0.723684	13		0	0	0	0	1	40.4255	1	0
No.927	9.8	36.6667	M	0	0	53	0	0	0	0	0	292	10.5	11.3	28.5	0.31	13	31	6.6		7	146	20	1.8	791				1.3	8.4	2	0.106164	8		0	0	0	0	0	34.7619	0	0	3.59589
No.928	20	69.8667	M	0	2	3	0	0	0	0	0	312	10.9	13.3	32.9	0.38	16	48	6.28	2.1	55	219	20	3.6	637	12.8	4.64	1.1	6.3	9.69	102	0.153846	5		1	0	0	0	1	32.1981	0	1	3.49359
No.929	15.5	49.2	M	0	0	49	0	0	0	0	0	201	9.6	10.3	21.9	0.19	4	20	6.1	3.05	5	78	20	1.7	259	17.3	3.18	1.52	1.2	14.59	190	0.0995025	5		0	0	0	0	0	13.7766	0	0	4.77612
No.930	7.5	5.8	M	0	0	16	0	0	0	0	0	281	11.8	12.7	37.7	0.33	19	44	5.96	1.4	20	97	20	2.1	606	10.6	4.14	0.91	0.8	5.35	35	0.156584	5		1	0	0	0	0	52.5234	0	1	4.19929
No.931	3.9	2.23333	M	0	0	17	0	0	0	0	0	268	11	12.5	31.9	0.29	33	44	5.9		88	85	20	5	1011	11	2.85	1.01	1.1	3.39	35	0.164179	5		0	0	0	0	0	79.056	0	0	4.10448
No.932	6.5	3.1	M	0	0	8	0	0	0	0	0	511	9	9	16.5	0.46	49	51	5.8		25	246	20	0.9	813				1.9	27.38	2	0.0998043	8		0	0	0	0	0	18.6633	0	0	1.76125
No.933	7.5	5.6	F	1	0	11	0	0	0	0	0	324	10	10.5	23.6	0.32	14	42	5.72	2.13	12	87	20	2.5	399	10.7	3.2	0.98	1.4	10.87	38	0.12963	5		1	0	0	0	0	29.8068	0	1	3.08642
No.934	6	3.63333	F	1	0	9	0	0	0	0	0	323	10.9	12.6	31.5	0.35	13	38	5.69	1.4	12	200	20	2.4		10.4	2.5	0.89	1	9.57	23	0.117647	5		1	0	0	0	0	33.7513	0	1	3.37461
No.935	11	49.2667	M	0	0	8	0	0	0	0	0	125	10.7	11.9	30	0.13	11	73	5.46	1.99	18	102	20	2.2	462	14.7	2.79	1.32		8.63	77	0.584	7		0	0	0	0	0	14.4844	1	0	8.56
No.936	9	12.9	F	1	0	13	0	0	0	0	0	143	11.5	15.8	38.5	0.16	40	87	5.17	1.3	17	53	20	1		12.7	3.36	1.1	1.3	3.91	75	0.608392	7		1	0	0	0	0	36.5729	1	1	8.04196
No.937	11	12.2	M	0	0	9	0	0	0	0	0	450	8.3	8.3	11.4	0.46	24	37	5.15	1.42	12	185	20	3.8	341	11.4	2.74	0.98	1	17.01	70	0.0822222	5		0	0	0	0	0	26.455	0	0	1.84444
No.938	9.3	9.1	M	0	0	6	0	0	0	0	0						15	44	5.12	0.78	15	188	20	2.8	437								8		0	0	0	0	0		1	0
No.939	13	16.0333	M	0	0	7	0	0	0	0	0	156	11	12.3	32.4	0.17	19	57	5.1	0.36	9	189	20	3.3	454	13.2	1.93	1.14	0.8	5.31	6	0.365385	7		0	0	0	0	0	29.3785	1	0	7.05128
No.940	10	5.66667	F	1	0	7	0	0	0	0	0	319	9.7	12	22.5	0.32	19	30	5	2	14	195	20	3.3	338	11	3.29	0.95	2.5	9.79	47	0.0940439	5		0	0	1	0	0	32.5843	0	1	3.04075
No.941	13.5	15	M	0	0	11	0	0	0	0	0	209	9.4	9.4	18.9	0.2	15	36	4.92	2	8	263	20	3.9	368	11.4	1.55	0.98	1.7	8.86	6	0.172249	5		0	0	0	0	0	23.5892	0	0	4.49761
No.942	7.5	2.5	M	0	0	17	0	0	0	0	0						19	32	4.87	0.8	28	139	20	0.9	305	11.7	3.57	1.01	2.6				5		0	0	1	0	0		1	1
No.943	9	13.2	F	1	0	12	0	0	0	0	0	345	11.3	12.8	33.6	0.39	15	67	4.79	1.4	14	99	20	3.4	646	12.3	3.62	1.06	1.3	11.73	36	0.194203	5		1	0	0	0	0	29.4118	0	1	3.27536
No.944	9	22.8667	F	1	0	28	0	0	0	0	0	214	10	11.4	24.7	0.22	11	42	4.49	1.98	11	91	20	2.6	775	12.2	3.37	1.05	0.6	4.72	139	0.196262	5		1	0	0	0	0	45.339	0	1	4.6729
No.945	12.7	23.1667	M	0	0	4	0	0	0	0	0	238	9.6	11.1	22.2	0.23	22	36	4	1.97	11	175	20	2.4						8.09	26	0.151261	8		0	0	0	0	0	29.419	0	0	4.03361
No.946	6.5	3.66667	M	0	0	10	0	0	0	0	0	380	9.8	10.6	22.6	0.37	15	30	3.49	1.82	15	158	20	2.4	264	11.2	2.47	0.97	1	6.21	4	0.0789474	5		1	0	0	0	0	61.1916	0	1	2.57895
No.947	11	15.7333	M	0	0	11	0	0	0	0	0	236	10.8	12	30.7	0.26	16	18	3.2	1.29	5	148	20	4.2	192	13.8	2.1	1.19	0.7	12.98	10	0.0762712	5		0	0	0	0	0	18.1818	0	0	4.57627
No.948	20.35	69.2	F	1	0	9	0	0	0	0	0	345	8.6	8.9	15	0.3	9	26	2.11	1.8	11	91	20	1.2	346					5.99	111	0.0753623	8		1	0	0	0	0	57.596	0	1	2.49275
No.949	11	14.8667	M	0	0	18	0	0	0	0	0	153	11.7	14.5	36.9	0.18	25	69	1.26	1	12	42	20	2.4	872	11.1	2.63	0.96	1.5	1.47	29	0.45098	11		1	0	0	0	0	104.082	1	1	7.64706
No.950	5	1	M	0	0	14	1	0	0	0	0	461	10.6	12.3	29	0.69	25	48	175		97	259	20	0.7	971	10.5	2.06	0.97	4	5.24	49	0.104121	7		1	0	0	0	0	87.9771	0	1	2.29935
No.951	6.5	2.93333	M	0	0	15	0	0	0	0	0	378	11.3	13.4	35.4	0.43	68	33	36.43	27.36	189	299	19	4.1	334	13.1	4.08	1.13	2.1	16.15	48	0.0873016	5		0	0	0	0	0	23.4056	0	0	2.98942
No.952	9	7.7	F	1	0	22	0	0	0	0	0	835	10.1	11.3	24.9	0.84	18	61	23.4		18	184	19	1.5	904					25.61	101	0.0730539	8		0	0	0	0	0	32.6045	0	0	1.20958
No.953	9.6	6.93333	M	0	0	8	0	0	0	0	0	147					57	156	15.46	8.44		185	19	1.8	400	14.6	4.93	1.29		10.27	105	1.06122	7		0	0	0	0	0	14.3135	1	0
No.954	4.8	2.56667	F	1	2	3	0	0	0	0	0	377	10.6	11.8	29.1	0.4	27	77	14.24	1.2	23	264	19	2.9	687	11	2.06	0.95	1.8	7.66	3	0.204244	5		0	0	0	0	1	49.2167	0	0	2.81167
No.955	5.8	10.6	M	0	0	32	0	0	0	0	0	325	11.3	15.3	35.7	0.44	7	20	13.59	2.7	44	136	19	6.3	419	14.2	3	1.24	1.5	8.5	40	0.0615385	8		1	0	0	1	0	38.2353	0	2	3.47692
No.956	9.24	9.33333	M	0	0	38	0	0	0	0	0	365	9.5	9.7	19.4	0.38	57	212	13	5	10	71	19	2.5	606	12.6	1.43	1.09	3.9	25.59	19	0.580822	5		1	0	0	0	0	14.2634	1	1	2.60274
No.957	7	5.06667	F	1	0	6	0	0	0	0	0	94	10.4	12.7	29.3	0.1	27	38	11.8		17	136	19	1.3	768	12.5	3.14	1.14	1	13.62	51	0.404255	9		0	0	0	0	0	6.90162	1	0	11.0638
No.958	9.4	9.63333	F	1	0	20	0	0	0	0	0	244	9.6	10	20.8	0.31	32	54	10.9		26	134	19	2.2					1.6	4.1	6	0.221311	8		1	0	0	0	0	59.5122	0	1	3.93443
No.959	12.5	19.4667	M	0	0	6	0	0	0	0	0	234	9.8	10.5	23.1	0.23	15	32	8.55	2.85	8	186	19	3.3	485	11.4	2.84	0.98	1.3	16.53	9	0.136752	5		0	0	0	0	0	14.1561	0	0	4.18803
No.960	5.8	1.76667	M	0	0	36	0	0	0	0	0	447	10.6	12.2	28.9	0.54	19	23	8.18	3.52	41	370	19	4	361					17.17	15	0.0514541	8		1	0	0	0	0	26.0338	0	1	2.37136
No.961	9.7	8.86667	M	0	0	12	0	0	0	0	0	427	10.1	10.8	24.4	0.43	28	43	7.9		27	187	19	1.7	894	13.6	3.15	1.25		19.06	62	0.100703	5		0	0	0	0	0	22.4029	0	0	2.36534
No.962	8.5	10.1667	F	1	0	5	0	0	0	0	0	379	10.7	12.1	29.8	0.41	24	32	6.7		11	238	19	2.5	905				1.6	24.69	16	0.0844327	8		0	0	0	0	0	15.3503	0	0	2.82322
No.963	10.9	8.56667	M	0	0	10	0	0	0	0	0	265	10.6	12.5	29.3	0.28	43	40	6.14	2.74	157	165	19	2.4	365				2.4	12.09	99	0.150943	8		0	0	0	0	0	21.9189	0	0	4
No.964	8.3	10.3	M	0	0	14	0	0	0	0	0	253	10.8	11.5	28.8	0.27	64	120	6	1	17	81	19	2.9	1234	9.7	1.77	0.83	1.6	9.21	12	0.474308	5		1	0	0	0	0	27.4701	1	1	4.26877
No.965	9.16	9.5	M	0	0	11	0	0	0	0	0	364	10.7	12.3	30.4	0.48	13	29	5.81	1.9	26	143	19	1.4	499	14.3	2.35	1.24	0.8	6.33	75	0.0796703	5		0	0	0	0	0	57.5039	0	0	2.93956
No.966	17.5	81.9333	M	0	0	11	0	0	0	0	0	128	10	10.6	24.8	0.13	14	31	5.43	2.31	14	105	19	3.6	384	12.7	5.55	1.1	0.9	0.71	144	0.242188	11		0	0	0	0	0	180.282	0	0	7.8125
No.967	9	13.3	M	0	0	13	0	0	0	0	0	632	8.7	8.9	13.1	0.65	7	28	5.43	1.72	11	176	19	3.5	343	14.2	5.33	1.23	1.3	13.55	57	0.0443038	5		0	0	0	0	0	46.6421	0	0	1.37658
No.968	9.8	26.4	F	1	0	35	0	0	0	0	0	1					20	42	5.4	4.37	15	96	19	2.2	357				4.4	8.28	183	42	13		1	0	0	0	0	0.120773	1	1
No.969	16	128.1	M	0	0	16	0	0	0	0	0	304	11.4	12.8	33.9	0.35	13	27	5.21	2.86	38	153	19	2.9	361	12.7	5.49	1.15	1.5	14.87	190	0.0888158	8		0	0	0	0	0	20.4438	0	0	3.75
No.970	17	36.8667	M	0	0	13	0	0	0	0	0	385	11	12.9	32.9	0.42	13	18	5	1.86	14	127	19	1.7	446	12.9	5.72	1.17	0.7	14.01	116	0.0467532	5		1	0	0	0	0	27.4804	0	1	2.85714
No.971	11	12.3667	M	0	0	6	0	0	0	0	0						10	33	4.9	1.92	9	180	19	3									8		0	0	0	0	0		1	0
No.972	13.3	26.5333	M	0	0	18	0	0	0	0	0	292	9.9	11.1	23.9	0.29	15	28	4.86	1.63	9	283	19	3.1	355	11.8	2.16	1.02	1.1	8.52	1	0.0958904	5		1	0	0	0	0	34.2723	0	1	3.39041
No.973	10.5	10.7667	M	0	0	14	0	0	0	0	0	475	10.6	11.7	30.2	0.5	20	47	4.7	0.11	12	165	19	3	535	13	1.71	1.13	1.9	18.5	7	0.0989474	5		1	0	0	0	0	25.6757	0	1	2.23158
No.974	5	4.7	M	0	2	4	0	0	0	0	0	128	10.1	10.4	27.8	0.48	29	86	4.59	1.2	19	257	19	1.9	599	13.5	4.41	1.17	2.8	4.13	170	0.671875	7		1	0	0	0	1	30.9927	1	1	7.89063
No.975	10	10.7333	M	0	0	7	0	0	0	0	0	326	9.3	9.6	19.2	0.3	23	30	4.59	1.46	9	139	19	3.6	227					7.57	43	0.0920245	8		0	0	0	0	0	43.0647	0	0	2.85276
No.976	5	4.36667	F	1	2	3	0	0	0	0	0	498	10.2	11.5	26.4	0.51	28	33	4.23	1.95	17	261	19	1.6	300	12.3	1.49	1.06	1.2	23.33	6	0.0662651	5		0	0	0	1	1	21.3459	0	1	2.04819
No.977	9.5	10.6667	M	0	0	13	0	0	0	0	0	368	9	8.9	15.8	0.33	16	33	4	2	10	180	19	1.8	301	10.7	2.38	0.92	4.9	14.67	1	0.0896739	5		1	0	0	0	0	25.0852	0	1	2.44565
No.978	8	23.2667	M	0	0	44	0	0	0	0	0	298	11	12	31.7	0.33	13	31	3.6	1.09	11	140	19	5.5	418	13.1	2.96	1.19	1.4	10.92	63	0.104027	8		0	0	0	0	0	27.2894	0	0	3.69128
No.979	7	5.73333	F	1	2	6	0	0	0	0	0						15	27	3.35	1.35	14	143	19	1.3	304				1.3				8		0	0	0	0	1		1	0
No.980	7	5.23333	M	0	0	23	0	0	0	0	0	218	11	12.5	33.1	0.24	52	59	3.09	1.44	26	227	19	4.5	346	11.6	2.47	1.06	1.3	16.93	17	0.270642	5		1	0	0	0	0	12.8766	0	1	5.04587
No.981	10.5	17	F	1	0	2	0	0	0	0	0	221	9.4	9.9	19.5	0.23	15	16	2.92	1.64	10	140	19	3.3	243	11.7	6.05	1.01	0.9	9.13	200	0.0723982	5		0	0	0	0	0	24.2059	0	0	4.25339
No.982	7	5.4	M	0	0	13	0	0	0	0	0	178	11.6	13	35.2	0.21	18	44	2.72	1.13	11	210	19	2.6	421	13	2.88	1.13	1.4	13.73	58	0.247191	7		1	0	0	0	0	12.9643	0	1	6.51685
No.983	10	12.9667	M	0	0	12	0	0	0	0	0	638	9.7	10.5	21.9	0.62	7	15	2.69	1.27	11	70	19	2.2					1.3	5.13	105	0.023511	8		0	0	0	0	0	124.366	0	0	1.52038
No.984	10	15.3333	M	0	0	8	0	0	0	0	0	400	11.5	13.7	37	0.46	17	40	2.56	1.09	17	106	19	2.2	338	10.7	3.46	0.92	1.1	6.43	20	0.1	5		1	0	0	0	0	62.2084	0	1	2.875
No.985	8	4.9	F	1	0	8	0	0	0	0	0	195	10.8	12.2	30.3	0.27	29	23	2.31	1.53	16	141	19	1.8	219	11.9	3.25	1.03		7.33	138	0.117949	7		0	0	0	0	0	26.603	0	0	5.53846
No.986	10.2	110.1	M	0	0	38	0	0	0	0	0	119	12.1	16.8	40.7	0.15	34	44	1.99	0.93	6	125	19	3.3	266	10.8	2.74	0.93	0.5	1.52	17	0.369748	11		0	0	0	0	0	78.2895	1	0	10.1681
No.987	6.3	2.73333	F	1	0	10	0	0	0	0	0	384	11.4	13.6	36.1	0.49	24	41	29.8		59	134	18	2	819				2.5	17.72	50	0.106771	8		0	0	0	0	0	21.6704	0	0	2.96875
No.988	8.5	1.8	M	0	0	37	0	0	0	0	0	240	11.6	14.6	37.4	0.31	38	58	20.4		59	195	18	1.9	1496	12.2	5.7	1.12		7.45	143	0.241667	5		0	0	1	0	0	32.2148	0	1	4.83333
No.989	8.4	26.8	F	1	0	73	0	0	0	0	0	270	11.8	15.2	38.2	0.41	17	67	20		17	150	18	5.6	1444	14.9	2.33	1.34	1.5	10.33	17	0.248148	11		1	0	0	0	0	26.1375	0	1	4.37037
No.990	5.2	1.76667	M	0	0	8	0	0	0	0	0	279	11	12.1	31.3	0.31	34	38	18		61	223	18	2.8	904	11.9	3.82	1.09	0.8	9.97	112	0.136201	5		1	0	0	0	0	27.984	0	1	3.94265
No.991	7.6	4.8	M	0	0	10	0	0	0	0	0	355	9.9	10.9	24.2	0.51	25	36	17.5		22	181	18	1.6	868				2.6	4.14	152	0.101408	8		0	0	0	0	0	85.7488	0	0	2.78873
No.992	11	13.8	M	0	0	5	0	0	0	0	0	369	9.2	9.9	17.7	0.34	26	60	16.7		14	176	18	3.3	1474				2.9	4.95	23	0.162602	11		0	0	0	0	0	74.5455	0	0	2.49322
No.993	7.4	4.13333	F	1	0	23	0	0	0	0	0	440	11	12.3	32.1	0.49	23	36	16.56	2.9	17	94	18	1.3	256	12.4	2.1	1.07	1.7	11.07	3	0.0818182	5		1	0	0	0	0	39.7471	0	1	2.5
No.994	8	3.83333	M	0	0	14	0	0	0	0	0	595	10.2	10.7	25.6	0.61	61	56	15.8		49	127	18	2.6	1036				2.6	10.08	4	0.0941176	8		1	0	0	0	0	59.0278	0	1	1.71429
No.995	6.5	2.13333	M	0	0	10	0	0	0	0	0	465	11.4	12.5	34	0.53	31	40	13.5		47	289	18	2.5	760	10.8	3.77	0.99	0.9	13.81	49	0.0860215	5		0	0	0	0	0	33.6713	0	0	2.45161
No.996	6.7	2.53333	M	0	0	7	0	0	0	0	0						21	25	13.2	5.95	18	246	18	3.2	238								8		0	0	0	0	0		1	0
No.997	7	6.6	M	0	0	8	0	0	0	0	0	5					14	41	12.74	2.1	16	169	18	3.2	309	14.8	4.26	1.29	5.4	3.04	180	8.2	10		0	0	0	0	0	1.64474	1	0
No.998	8.2	11.4	M	0	0	5	0	0	0	0	0	377	10.5	11.7	28.1	0.4	44	50	12		11	147	18	3.6	792				1.9	31.42	24	0.132626	8		0	0	0	0	0	11.9987	0	0	2.78515
No.999	10	5.8	M	0	0	18	0	0	0	0	0	381	10.9	12.4	30.8	0.41	9	42	11.57	2.1	10	126	18	1.9	627	13.2	2.18	1.14	1.5	26.53	25	0.110236	5		1	0	0	0	0	14.3611	0	1	2.86089
No.1000	11.5	16.0333	M	0	0	14	0	0	0	0	0						11	26	10.18	2.88	12	149	18	2.7	276				2.8				8		0	0	0	0	0		1	0
No.1001	13.8	39.2	F	1	0	12	0	0	0	0	0	288	10.8	12.5	31.3	0.31	3	25	10.04	3.43	11	225	18	2.2	444				1	11.59	180	0.0868056	8		0	0	0	0	0	24.849	0	0	3.75
No.1002	8.15	10.1333	F	1	0	4	0	0	0	0	0	503	9.6	10.6	21.6	0.48	32	43	9.91	6.1			18	2.7	602	12.3	3.61	1.06		18.58	18	0.0854871	5		0	0	0	0	0	27.0721	0	0	1.90855
No.1003	8.5	10	F	1	0	6	0	0	0	0	0	64					24	35	8.9		12	169	18	3.4	981	12.7	4.2	1.1	1.7	15.22	16	0.546875	9		0	0	0	0	0	4.20499	1	0
No.1004	11	11.5333	F	1	0	9	0	0	0	0	0	429	9.6	10.2	20.8	0.41	37	59	7.7		21	161	18	1.3	1095				2	23.14	59	0.137529	8		0	0	0	0	0	18.5393	0	0	2.23776
No.1005	7.9	4.8	M	0	0	43	0	0	0	0	0	62					27.2	28	7.4		139	107.66	18	3.1		10.9	5.6	0.94	2.2	4.39	180	0.451613	9		0	0	0	0	0	14.123	1	0
No.1006	4	9.5	M	0	0	69	0	0	0	0	0	478	9.3	9.5	18.8	0.55	33	56	6.79	2.72	15	101	18	6.7		13.2	2.75	1.22	2.1	7.43	24	0.117155	8		0	0	0	0	0	64.3338	0	0	1.94561
No.1007	11	12.4333	M	0	0	35	0	0	0	0	0	188	10	11.2	24.2	0.2	22	32	6.59	2.18	11	303	18	2.3	327	11.8	3.37	1.02	3	8.24	6	0.170213	7		1	0	0	0	0	22.8155	0	1	5.31915
No.1008	10	13.5	M	0	0	7	0	0	0	0	0	205	9.5	9.2	21.2	0.19	33	34	6.5		10	185	18	2.8	727				1.5	10.85	80	0.165854	8		0	0	0	0	0	18.894	0	0	4.63415
No.1009	13	26.4667	M	0	0	20	0	0	0	0	0	384	8.6	8.8	13.7	0.33	28	27	6.5		44	145	18	2.9	791	11.9	2.96	1.09	0.5	13.29	29	0.0703125	5		1	0	0	0	0	28.8939	0	1	2.23958
No.1010	10	29.2333	M	0	0	8	0	0	0	0	0	406	9.1	10	17.9	0.37	14	28	6.45	1.5	17	231	18	1.4	244	12.4	1.91	1.07		20.22	12	0.0689655	5		1	0	0	0	0	20.0791	0	1	2.24138
No.1011	10	10.3333	F	1	0	7	0	0	0	0	0	357	10	11.8	25.7	0.39	18	39	5.39	2.93	12	152	18	1.5	448				2.5	16.01	170	0.109244	8		0	0	0	0	0	22.2986	0	0	2.80112
No.1012	9	14.0667	M	0	0	8	0	0	0	0	0	533	9.3	9.7	18.9	0.49	10	30	4.78	1.79	12	191	18	1.4	507					37.78	96	0.0562852	11		0	0	0	0	0	14.108	0	0	1.74484
No.1013	8.7	11.7667	F	1	0	17	0	0	0	0	0	390	9.7	10.6	22	0.47	16	27	4.63	1.54	8	190	18	1.2	405				1.3	5.12	190	0.0692308	8		0	0	0	0	0	76.1719	0	0	2.48718
No.1014	10.5	12.7333	F	1	0	15	0	0	0	0	0	307	10.6	12.2	30.2	0.35	14	30	4.62	1.51	11	113	18	2.1	296	12.6	3.97	1.09	1.8	3.76	94	0.0977199	5		1	0	0	0	0	81.6489	0	1	3.45277
No.1015		76.0667	M	0	0	27	0	0	0	0	0	328	9.5	10.5	20.6	0.31	9	17	3.3	2.02	7	145	18	3.2	255	12.5	2.28	1.08	0.9	7.71	5	0.0518293	5		0	0	0	0	0	42.5422	0	0	2.89634
No.1016	12	14.6333	M	0	0	35	0	0	0	0	0	207	10	10.6	23.5	0.21	17	56	3	1	22	169	18	4.2	404	10.3	2.24	0.88	0.9	22.52	7	0.270531	5		0	0	0	0	0	9.19183	0	0	4.83092
No.1017	9	13.6333	M	0	0	8	0	0	0	0	0	254	9.4	10	19.7	0.24	12	30	2.87	0.77	11	207	18	2	445	13.1	4.93	1.13	2.1	17.07	123	0.11811	5		0	0	0	0	0	14.8799	0	0	3.70079
No.1018	13.4	28.4667	M	0	0	5	0	0	0	0	0						31	51	2.84	1.34	11	139	18	4.9	290				1.4				8		0	0	0	0	0		1	0
No.1019	7.8	14.6	F	1	0	8	0	0	0	0	0						22	28	2.59	1.16	10	198	18	2.6	296	12.4	2.74	1.07	2.8				5		1	0	0	0	0		1	1
No.1020	9.5	7.5	M	0	0	43	0	0	0	0	0	150	10.5	11.2	27.1	0.22	29	84	1.21	0.2	6	78	18	2.7	953	9.6	1.69	0.82	0.8	4.74	12	0.56	7		1	0	0	0	0	31.6456	1	1	7
No.1021	6	5.33333	M	0	0	4	1	0	0	0	0	391	11.4	13	34.2	0.45	550	359	13.34	6.55	323	130	18	4.8	3060	13	1.4	1.13	2.4	17.46	4	0.918159	7		1	0	0	0	0	22.394	1	1	2.9156
No.1022	11	17.1	M	0	0	17	1	0	0	0	0	3.4					181	133	36.3		16	180	18	4.2	1111	12.3	2.17	1.12		2.62	36	39.1176	16		0	0	0	0	0	1.29771	1	0
No.1023	7.6	3.7	M	0	0	9	0	0	0	0	0	313	10	11.1	23.8	0.31	16	32	20.61	6.14	16	532	17	3	424				2.3	16.13	18	0.102236	8		0	0	0	0	0	19.4048	0	0	3.19489
No.1024	9	5.8	M	0	0	11	0	0	0	0	0	171	12.6	15.5	44	0.25	37	45	17		21	156	17	1.6	801	13.1	5.55	1.13	0.2	4.95	180	0.263158	7		0	0	0	0	0	34.5455	0	0	7.36842
No.1025	9	45.3667	F	1	0	45	0	0	0	0	0	141	11.1	12.4	32.1	0.29	18	21	14.9		14	115	17	1.6	638	14.4	3.74	1.33	1.3	11.7	160	0.148936	7		1	0	0	0	0	12.0513	0	1	7.87234
No.1026	9	16.9	F	1	0	14	0	0	0	0	0	456	9.3	9.8	18.8	0.43	22	32	14.5		13	135	17	2.9	678	13.3	2.9	1.15	1.3	6.11	4	0.0701754	5		0	0	0	0	0	74.6318	0	0	2.03947
No.1027	10.5	9.63333	F	1	0	7	0	0	0	0	0	382	9.1	10	18.2	0.35	22	39	13.84	3.64	19	244	17	1.7	429					16.36	14	0.102094	8		0	0	0	0	0	23.3496	0	0	2.3822
No.1028	9.8	9.06667	F	1	0	8	0	0	0	0	0	493	10.2	11.4	25.9	0.5	24	30	13.8		11	173	17	1.5	910	12.1	5.15	1.05		21.89	99	0.0608519	5		0	0	0	0	0	22.5217	0	0	2.06897
No.1029	8	2.73333	M	0	0	103	0	0	0	0	0	290	9.2	10	18.4	0.49	16	35	11.9	1.44	13	147	17	2.8	358	14.4	4.75	1.24	2.8	7.19	101	0.12069	5		0	0	1	0	0	40.3338	0	1	3.17241
No.1030	7.5	6.5	F	1	0	6	0	0	0	0	0	368	9.8	10.6	22.3	0.36	14	30	10.43	4.02		181	17	1.3	357				2	15.19	65	0.0815217	8		0	0	0	0	0	24.2265	0	0	2.66304
No.1031	4.5	3.3	M	0	0	26	0	0	0	0	0	166	11.6	15.1	37.5	0.19	46	50	10.1	3	28	287	17	3.6	323	10.6	1.16	0.91	1	5.25	9	0.301205	8		1	0	0	0	0	31.619	0	1	6.98795
No.1032	10.94	12.0667	M	0	0	6	0	0	0	0	0	393	10	11	24.1	0.39	25	39	7.9		15	264	17	1.7	782				2.6	10.78	25	0.0992366	8		0	0	0	0	0	36.4564	0	0	2.54453
No.1033	8.3	7.73333	M	0	0	10	0	0	0	0	0	425	9.7	10.6	22.1	0.41	13	37	7.9	2.6	11	142	17	2.5	423	12.9	3.41	1.19	2.8	11.31	20	0.0870588	5		0	0	0	0	0	37.5774	0	0	2.28235
No.1034	6.74	3.73333	F	1	0	12	0	0	0	0	0	406	9.8	10.1	21.6	0.49	25	49	7.81	2	10	148	17	2.2	603	13.4	4.56	1.16	3.3	9.21	94	0.12069	5		0	0	0	0	0	44.0825	0	0	2.41379
No.1035		4.83333	M	0	0	121	0	0	0	0	0	361	10.2	12.1	25.6	0.37	30	50	7.35	2	24	457	17	2.3	460	9.1	1.19	0.78	1.7	5.92	1	0.138504	5		1	0	0	1	0	60.9797	0	2	2.82548
No.1036	5	1.73333	F	1	0	26	0	0	0	0	0	223	11.1	13.7	33.2	0.43	74	114	7	2	120	223	17	2.5	525	11.1	1.95	0.96	1.6	10.9	5	0.511211	5		0	0	0	0	0	20.4587	1	0	4.97758
No.1037	8.4	3.53333	F	1	0	20	0	0	0	0	0	741	9.2	9.5	18	0.68	37	44	6.4		55	142	17	1.6	813	11.4	2.56	1.05	3	7.61	18	0.0593792	5		0	0	0	0	0	97.3719	0	0	1.24157
No.1038	9	19.8	F	1	0	20	0	0	0	0	0	490	9.5	9.5	19.6	0.46	11	33	5.65	0.8	13	111	17	1.7	480	11.8	3.71	1.02	1.4	21.61	25	0.0673469	5		1	0	0	0	0	22.6747	0	1	1.93878
No.1039	16	31.7667	F	1	0	32	0	0	0	0	0	275	9.2	10	18	0.41	12	39	5.51	1.2	12	207	17	2.3	575	10.8	3.77	0.93	4.6	15.17	16	0.141818	5		0	0	1	0	0	18.1279	0	1	3.34545
No.1040	5	4.03333	M	0	0	14	0	0	0	0	0	296	12.1	15.3	40.9	0.36	22	28	5.02	2.14	13	250	17	2.8	228	11.7	2.18	1.07	0.4	9.58	12	0.0945946	5		0	0	0	0	0	30.8977	0	0	4.08784
No.1041	6.8	2.56667	M	0	0	11	0	0	0	0	0	215	9.5	10.2	21.4	0.32	71	59	4.97	2.75	99	203	17	1.2	293	11.6	4.02	1	1.8	6.1	48	0.274419	5		1	0	0	0	0	35.2459	0	1	4.4186
No.1042	16.5	38.5333	F	1	0	5	0	0	0	0	0	370	10.3	11.8	26.9	0.38	14	33	4.34	1.27	13	194	17	3.7	482				1.4	12.65	16	0.0891892	8		0	0	0	0	0	29.249	0	0	2.78378
No.1043	8.4	6.56667	M	0	0	7	0	0	0	0	0	554	8.5	8.6	12.5	0.47	10	19	3.98	1.46	14	206	17	1.3	304	14.7	5.55	1.28	3	22.47	103	0.034296	5		0	0	0	0	0	24.6551	0	0	1.5343
No.1044	9	12.1667	F	1	0	15	0	0	0	0	0	405	10	11.7	25.3	0.44	10	35	3.8	1.39	11	82	17	2	393	10.8	2.36	0.93	1.8	5.67	60	0.0864198	5		1	0	0	0	0	71.4286	0	1	2.46914
No.1045	9.5	11.4333	M	0	0	12	0	0	0	0	0	353	11.9	13.2	36.5	0.48	22	67	3	1	3	316	17	3.6	783	11.7	2.17	1.01	3	11.85	10	0.189802	5		1	0	0	0	0	29.789	0	1	3.3711
No.1046	14	20.8	M	0	0	7	0	0	0	0	0	131	12.2	17.7	43.5	0.18	29	52	2.84	0.69	9	114	17	2.7	346				0.9	5.29	119	0.396947	10		0	0	0	0	0	24.7637	1	0	9.31298
No.1047	7.2	6.5	M	0	0	12	0	0	0	0	0	379					16	39	1.49	1.01	53	121	17	2.6	637					13.83	160	0.102902	8		0	0	0	0	0	27.4042	0	0
No.1048	10	15.3667	F	1	0	9	1	0	0	0	0	286	11.1	11.8	32.4	0.32	128	68	4.69	2.16	70	60	17	1.5	453	10.1	4.64	0.87	0.9	9.17	149	0.237762	7		1	0	0	0	0	31.1887	0	1	3.88112
No.1049	12.1	21.3333	F	1	0	11	1	0	0	0	0						123	104	6.5		13	161	17	1.9	2171	13.9	5.47	1.22					7		0	0	0	0	0		1	0
No.1050	12	17.2	M	0	0	8	1	0	0	0	0	452	10.1	11.3	24.9	0.46	109	24	8.05	2.85	111	221	17	2.4					1.2	15.23	61	0.0530973	10		0	0	0	0	0	29.6783	0	0	2.23451
No.1051	10	8.36667	M	0	2	15	1	0	0	0	0	143	9.8	10.4	23.5	0.15	105	176	3.75	1.83	69	144	17	1.4	868				1.7	2.91	12	1.23077	16		0	0	0	0	1	49.1409	1	0	6.85315
No.1052	5.5	1.9	M	0	0	9	0	0	0	0	0	177	13	18.4	45.1	0.23	14	32	54.36	6.54	65	334	16	3.3	444	12.4	1.97	1.07	1.4	20.1	54	0.180791	7		1	0	0	0	0	8.80597	0	1	7.34463
No.1053	8	8.43333	F	1	2	11	0	0	0	0	0	274	11.6	13.7	35.7	0.47	23	28	17.9		18	107	16	3.5		10.2	2.02	0.94	1.9	12.3	102	0.10219	5		1	0	0	0	1	22.2764	0	1	4.23358
No.1054	6	1.83333	F	1	0	15	0	0	0	0	0	308	11.1	13.1	32.3	0.37	46	59	15.33	5.39	96	275	16	1.7	281	13.2	3	1.14	2.1	10.08	40	0.191558	5		0	0	0	0	0	30.5556	0	0	3.6039
No.1055	10	10.8	F	1	0	26	0	0	0	0	0	105	10.8	15.7	33.4	0.34	6	19	9.74	2.56	8	147	16	3.2	314	11.6	5.71	1	0.9	8.8	170	0.180952	7		0	0	0	0	0	11.9318	0	0	10.2857
No.1056	7	3.73333	M	0	0	5	0	0	0	0	0	325	11.2	13.5	34.2	0.37	48	54	9.69	3.52	38	236	16	2.3	403	11.6	5.23	1		26.03	45	0.166154	5		0	0	0	0	0	12.4856	0	0	3.44615
No.1057	5.8	2.1	M	0	0	13	0	0	0	0	0						77	66	9.33	2.86	65	223	16	5.9	486				2.4				11		1	0	0	0	0		1	1
No.1058	9.96	6.13333	M	0	0	9	0	0	0	0	0	343	9.6	9.9	21.7	0.33	23	23	8.9	3.8	68	161	16	1.6	216	12.9	5.28	1.13	3.9	18.99	72	0.0670554	5		0	0	0	0	0	18.0621	0	0	2.79883
No.1059	9	9.8	F	1	0	8	0	0	0	0	0	777	10.1	10.5	26.3	0.79	19	34	8.74	2.49	17	237	16	2.6	331	10.7	3.14	0.98	1.3	13.45	21	0.043758	5		0	0	0	0	0	57.7695	0	0	1.29987
No.1060	11.5	5.93333	M	0	0	7	0	0	0	0	0	409	10.9	12.3	31.5	0.45	13	34	7.87	1.2	11	109	16	4.7	319	13.7	5.96	1.19		8.01	124	0.0831296	5		0	0	0	0	0	51.0612	0	0	2.66504
No.1061	10	15.8333	M	0	0	7	0	0	0	0	0	292	10	12.1	26.8	0.3	57	56	7.1		13	169	16	2.7	1072				1.4	9.91	85	0.191781	8		0	0	0	0	0	29.4652	0	0	3.42466
No.1062	11	13.6333	M	0	0	9	0	0	0	0	0	372	9.1	8.9	15.9	0.34	6	24	6.92	1.78	15	137	16	2.3	267	13	3.51	1.12	1.6	9.68	32	0.0645161	5		0	0	0	0	0	38.4298	0	0	2.44624
No.1063	8.5	7.2	M	0	0	12	0	0	0	0	0	667	9.6	10.1	20.7	0.64	23	37	6.6		10	230	16	3.4	929	11.1	3.56	1.02	2.5	25.38	30	0.0554723	5		1	0	0	0	0	26.2805	0	1	1.43928
No.1064	9	8.43333	M	0	0	8	0	0	0	0	0	225	9.5	10	19.7	0.24	25	20	6.3		11	156	16	2.1	557	9.9	4.86	0.92	1.2	4.85	109	0.0888889	5		0	0	0	0	0	46.3918	0	0	4.22222
No.1065	7.68	7.93333	M	0	0	23	0	0	0	0	0	460	9.3	9.7	18.5	0.43	5	12	5.91	2.57	7	30	16	1	217	11.5	0.51	0.99	0.7	7.33	15	0.026087	5		0	0	0	0	0	62.7558	0	0	2.02174
No.1066	13.7	24.4667	M	0	0	19	0	0	0	0	0	260	10.4	11.5	27.7	0.37	21	49	5.8	2.64	10	87	16	0.9	570	12	2.71	1.04	1.5	7.28	46	0.188462	5		1	0	0	0	0	35.7143	0	1	4
No.1067	15.5	41.6	F	1	0	7	0	0	0	0	0	486	7.9	8	9	0.38	1	22	4.41	1.04	12	110	16	1.7	204				0.7	7.72	80	0.0452675	8		0	0	0	0	0	62.9534	0	0	1.62551
No.1068	8	5.03333	M	0	0	12	0	0	0	0	0	253	9.1	9.1	16.3	0.23	22	57	4.38	1.4	7	219	16	2					2.3	10.71	11	0.225296	8		1	0	0	0	0	23.6228	0	1	3.59684
No.1069	10	12.7667	M	0	0	50	0	0	0	0	0	316	10	11.2	24.6	0.39	20	31	3.53	1.46	5	111	16	2.1	357	19.1	5.19	1.65	1.7	10.55	180	0.0981013	5		1	0	1	0	0	29.9526	0	2	3.16456
No.1070		4.36667	F	1	2	21	0	0	0	0	0	307	10.1	11.1	25.1	0.56	19	65	3.37	0.85	19	176	16	3.5	635	12.1	1.72	1.04	6	17.23	32	0.211726	5		1	0	0	0	1	17.8178	0	1	3.2899
No.1071	10	9.16667	M	0	0	12	0	0	0	0	0	226	10.7	12.8	31.3	0.56	22	61	3.28	0.9	13	229	16	3.5	699	13.3	3.55	1.15	3.4	6.86	19	0.269911	5		1	0	0	0	0	32.9446	0	1	4.73451
No.1072	11	34.7667	M	0	0	7	0	0	0	0	0	336	11.9	14.3	37.9	0.4	12	32	3.14	0.86	10	146	16	3	360	11.1	4.25	0.96	2.8	18.57	26	0.0952381	5		1	0	0	0	0	18.0937	0	1	3.54167
No.1073	9	7.73333	F	1	0	13	0	0	0	0	0						44	32	2.64	0.81	8	100	16	1.4	356	12.2	2.1	1.05	2.2				6		1	0	0	0	0		1	1
No.1074	6	4.3	M	0	0	16	0	0	0	0	0	479	8.7	8.6	15	0.41	20	28	1.94	0.44	28	191	16	2.6	284	10.2	2.26	0.88	1.1	13.12	10	0.0584551	5		1	0	0	0	0	36.5091	0	1	1.81628
No.1075	9.1	11.8333	M	0	0	12	0	0	0	0	0	365	9.1	9.6	17.3	0.33	73	70	1.46	0.28	12	150	16	3.3	317				1.7	9.4	5	0.191781	8		0	0	0	0	0	38.8298	0	0	2.49315
No.1076	8.9	11.6333	F	1	0	30	1	0	0	0	0	126	12.8	19.1	46.1	0.19	119	276	45.62	25.4	912	560	16	2.5	1358	14	0.74	1.21	0.8	2.54	4	2.19048	13		0	0	0	0	0	49.6063	1	0	10.1587
No.1077	9	16.6	F	1	0	29	1	0	0	0	0	241	9.9	11.9	24.4	0.28	81	38	4.66	3.34	187	241	16	1.3	409	11.6	3.84	1	1.8	19.25	92	0.157676	7		0	0	0	0	0	12.5195	0	0	4.10788
No.1078	11	9.76667	M	0	0	10	0	0	0	0	0	270	9	9.3	18	0.24	13	67	23		22	95	15	1.4	2141				2	10.92	45	0.248148	11		0	0	0	0	0	24.7253	0	0	3.33333
No.1079	9.3	11.1667	F	1	0	7	0	0	0	0	0	80					13	27	20.64	8.57	6	112	15	3.8		19.9	4.93	1.76	3.5	1.39	170	0.3375	13		0	0	0	0	0	57.554	0	0
No.1080	5.3	0.933333	M	0	0	104	0	0	0	0	0	29	12.9	21.3	46.1	0.08	25	25	14.93	6.71	52	176	15	9.8	263	14.7	0.98	1.27	1.1	6.17	6	0.862069	13		0	0	0	0	0	4.70016	1	0	44.4828
No.1081	5.5	2.3	F	1	0	23	0	0	0	0	0	218	11.1	13.5	34.2	0.52	12	39	13.98	2	42	210	15	3.6	580	11.5	2.35	0.99	2	21.86	10	0.178899	6		1	0	0	0	0	9.97255	0	1	5.09174
No.1082	13	33.4333	F	1	0	7	0	0	0	0	0	173	9.7	10.9	21.7	0.18	6	27	13.81	5.12	10	105	15	2.1	206				0.7	6.77	94	0.156069	10		0	0	0	0	0	25.5539	0	0	5.60694
No.1083	4.3	1.6	M	0	0	7	0	0	0	0	0	8	11.8	16.7	42.2	0.03	39	50	13.79	7.84	163	164	15	1.5	301	11.2	1.1	0.97	2.7	8.27	25	6.25	10		0	0	0	0	0	0.967352	1	0	147.5
No.1084	4.5	2.76667	M	0	2	18	0	0	0	0	0	122	12	16.8	39.9	0.17	35	107	12	9	240		15	5.7	438				3.4	4.35	160	0.877049	13		1	0	0	0	1	28.046	1	1	9.83607
No.1085	12	34.3333	F	1	0	9	0	0	0	0	0	569	8.9	11.4	19.1	0.51	23	35	9.3		12	168	15	4.8	978	10.9	2.85	1	1	35.97	11	0.0615114	5		0	0	0	0	0	15.8187	0	0	1.56415
No.1086	7	6.73333	M	0	0	29	0	0	0	0	0	108	11.9	15.7	38.5	0.67	14	28	9.03	2.78	24	157	15	1		14.1	2.31	1.22	1.6	7.61	38	0.259259	7		0	0	0	0	0	14.1919	0	0	11.0185
No.1087	9	3.26667	M	0	0	25	0	0	0	0	0	396	9.8	10	22.3	0.54	25	86	9		19	255	15	2.7	939	10.8	3.8	0.93		8.82	11	0.217172	8		0	0	1	0	0	44.898	0	1	2.47475
No.1088	22.7	105.533	M	0	0	137	0	0	0	0	0	134	11.1	11.3	31.1	0.21	12	24	5.07	0.9	6	54	15	2.4	392	12.7	0.44	1.1	1.2	6.1	8	0.179104	7		1	0	0	0	0	21.9672	0	1	8.28358
No.1089	6	5	F	1	0	18	0	0	0	0	0	202	11.5	14.3	37.3	0.28	25	30	4.85	2.87	8	177	15	4.1	289	14.1	3.92	1.3	3.4	15.09	94	0.148515	5		0	0	0	0	0	13.3863	0	0	5.69307
No.1090	12.5	24.5	F	1	0	5	0	0	0	0	0	622	8	8.2	9.4	0.5	8	27	4.05	1.82	11	233	15	2.2	352				0.9	19.04	45	0.0434084	8		0	0	0	0	0	32.6681	0	0	1.28617
No.1091	9	11.1333	M	0	0	6	0	0	0	0	0	295	9.5	10.4	20.9	0.28	18	44	3.57	2.11	12	143	15	2.4	456				1.5	16.21	1	0.149153	8		0	0	0	0	0	18.1986	0	0	3.22034
No.1092	7	6.76667	M	0	0	13	0	0	0	0	0	484	9.6	10.1	21.9	0.46	53	73	3		34	157	15	1.8	350	9.3	3.05	0.8	1.1	19.04	31	0.150826	5		0	0	0	0	0	25.4202	0	0	1.98347
No.1093	8.5	10.5	M	0	0	10	1	0	0	0	0	368	9.3	9.5	19.2	0.34	100	132	9.3		34	228	15	2.7	884	11.2	4.93	1.03	1.1	12.85	123	0.358696	7		0	0	0	0	0	28.6381	1	0	2.52717
No.1094	6.2	1.6	M	0	0	14	0	0	0	0	0	252	10.9	12.5	31.6	0.41	8	17	22.64	8.47	30	132	14	3	238	12.8	4.74	1.1	0.3	11.26	127	0.0674603	5		0	0	0	0	0	22.3801	0	0	4.3254
No.1095	4.5	1.86667	M	0	2	35	0	0	0	0	0	1					14	12	17	65.3	164	71	14	6.5	428	13.2	1.48	1.2	1.5	15.88	180	12	13		1	0	0	0	1	0.0629723	1	1
No.1096	6.5	1.53333	M	0	0	61	0	0	0	0	0	302	10.6	12	29.3	0.32	68	48	13.58	5.06	45	175	14	3	441	14.1	4.18	1.22	4.4	2.22	185	0.15894	9		0	0	0	0	0	136.036	0	0	3.50993
No.1097	9.22	14.2333	M	0	0	8	0	0	0	0	0	309	10.6	12.6	29.9	0.33	18	37	13.48	2	8	118	14	2.3	358	12.4	3.92	1.07	1.3	5.83	47	0.119741	5		1	0	0	0	0	53.0017	0	1	3.43042
No.1098	7.35	3.4	M	0	0	17	0	0	0	0	0	380	9.3	10.1	19.1	0.38	13	26	11.22	2.3	13	122	14	2.9	330	12.4	3.76	1.07	1.2	13.35	53	0.0684211	5		0	0	0	0	0	28.4644	0	0	2.44737
No.1099	7	3.13333	M	0	0	11	0	0	0	0	0	266	12.2	16.5	41.7	0.32	16	29	9.35	3.73	58	169	14	0.9	178	13.1	4.24	1.13	1.6	16.15	89	0.109023	5		1	0	0	0	0	16.4706	0	1	4.58647
No.1100	7.6	4.7	F	1	1	9	0	0	0	0	0	478	9.3	9.6	19	0.65	23	45	8.67	2.99	19	170	14	1.4	324	12.2	3.94	1.12		7.21	171	0.0941423	5		1	0	0	0	1	66.2968	0	1	1.94561
No.1101	8	8.36667	M	0	0	6	0	0	0	0	0						18	42	7.59	2.4	16	134	14	2	340								8		0	0	0	0	0		1	0
No.1102	6	1.83333	M	0	0	40	0	0	0	0	0	904	9.2	9.3	17.3	0.91	17	35	6.45	3.67	25	115	14	2.2	448	11.9	1.92	1.09	6.7	51.71	37	0.0387168	5		1	0	0	0	0	17.4821	0	1	1.0177
No.1103	11.5	19.4667	M	0	0	19	0	0	0	0	0	104	10.1	11.2	25.8	0.14	19	50	6.28	2.31	28	133	14	1.8	422	15.2	1.89	1.33	0.7	6.01	25	0.480769	7		0	0	0	0	0	17.3045	1	0	9.71154
No.1104	6.7	16.3667	F	1	0	19	0	0	0	0	0	190	10.7	10.7	28.2	0.2	26	51	4.6		7	120	14	2.3	1072	11.9	2.4	1.09	3.7	8.59	8	0.268421	7		0	0	0	0	0	22.1187	0	0	5.63158
No.1105	6	3.2	F	1	2	26	0	0	0	0	0	356	9.1	9.6	17.1	0.63	16	33	4.56	1.12	25	148	14	1.3	238	12.2	2.79	1.05	4.4	13.67	82	0.0926966	5		1	0	0	0	1	26.0424	0	1	2.55618
No.1106	6.5	1.8	F	1	0	32	0	0	0	0	0	360	11	13.5	33.5	0.4	16	52	4.44	1.4	55	218	14	1.5					1.7	7.23	4	0.144444	8		0	0	0	0	0	49.7925	0	0	3.05556
No.1107	5.26	4.13333	M	0	0	24	0	0	0	0	0	309	9.9	10.7	24.1	0.31	14	39	2.03	0.77	5	98	14	2.3		12.3	1.99	1.06	1.7	8.38	10	0.126214	5		0	0	0	0	0	36.8735	0	0	3.20388
No.1108	7.7	9.4	F	1	1	9	0	0	0	0	0	405	10.2	11	24.7	0.41	13	34	2	1	13	149	14	2.8	441	10.2	1.06	0.88	4.1	15.28	9	0.0839506	5		1	0	1	0	1	26.5052	0	2	2.51852
No.1109	8	9.4	F	1	0	10	1	0	0	0	0	125	13.1	21.3	46.3	0.24	1365	1620	9.99	9.1	187	157	14	1.4	889	13.5	3.59	1.17	1.7	4.42	120	12.96	9		0	0	0	0	0	28.2805	1	0	10.48
No.1110	9.8	19.8	M	0	0	18	1	0	0	0	0	39	13.7	22	55.2	0.09	465	730	26.1	8.54	30	114	14	3.8	1270	11.8	1.15	1.02	1.2	8.76	14	18.7179	12		0	0	0	1	0	4.45205	1	1	35.1282
No.1111	8	6.66667	F	1	0	4	0	0	0	0	0	166	10.6	15.3	31.7	0.26	25	39	17.2	6.76	9	111	13	2.8	381	11.6	4.81	1	0.9	6.28	85	0.23494	7		0	0	0	0	0	26.4331	0	0	6.38554
No.1112	10.5	18.9667	M	0	0	11	0	0	0	0	0	325	12.7	15.7	46.2	0.41	14	47	10	2.5	12	190	13	2.9	568	12.7	3.77	1.15	2.6	16.49	19	0.144615	5		1	0	0	0	0	19.7089	0	1	3.90769
No.1113	15	12.8333	F	1	0	12	0	0	0	0	0						21	32	8		20	106	13	1.2	858	10.9	4.86	1	0.9				5		1	0	0	0	0		1	1
No.1114		62.2333	M	0	1	156	0	0	0	0	0	235	11.7	15.2	38.4	0.27	13	42	5	1.72	8	125	13	4.2	387					13.42	4	0.178723	8		1	0	0	0	1	17.5112	0	1	4.97872
No.1115		47.2	M	0	0	166	0	0	0	0	0	11	11.3	13.6	34.9	0.5	7	16	4.81	0.6	7	131	13	2.3	250	12	2.41	1.05	2.3	7.87	128	1.45455	10		1	0	0	0	0	1.39771	1	1	102.727
No.1116	7.5	2.63333	M	0	0	12	0	0	0	0	0	424	9.2	9.3	17.3	0.53	37	34	4.6	2.5	21	188	13	3.6	196				0.9	7.3	20	0.0801887	8		1	0	0	0	0	58.0822	0	1	2.16981
No.1117	9.9	26.4333	F	1	0	16	0	0	0	0	0	705	9.3	9.8	18.5	0.71	8	19	4.12	1.43	16	74	13	2.9	360	12.9	2.09	1.12	1.2	45.19	12	0.0269504	5		0	0	0	0	0	15.6008	0	0	1.31915
No.1118	9	4.06667	M	0	0	21	0	0	0	0	0	603	10.4	11.8	28.3	0.65	62	84	3.62	1.58	46	105	13	2.2	505				1.1	28.95	12	0.139303	8		1	0	0	0	0	20.829	0	1	1.72471
No.1119	6.5	3.83333	M	0	0	9	0	0	0	0	0	665	8.5	8.8	13.1	0.57	41	25	2.84	1.22	56	230	13	3.5	241				2.5	14.48	43	0.037594	8		0	0	0	0	0	45.9254	0	0	1.2782
No.1120	5.4	6.86667	F	1	1	193	1	0	0	0	0	439	10	10.4	24.9	0.49	178	175	5.19	2.26	28	186	13	3.7	440	13.5	2.35	1.17	1	8.84	50	0.398633	7		1	0	0	0	1	49.6606	1	1	2.2779
No.1121	5	1.56667	M	0	0	10	0	0	0	0	0	475	10.6	13.5	29.2	0.53	24	29	12	4	66	337	12	1.8	300	10.6	1.31	0.91	5.1	7.3	4	0.0610526	5		1	0	0	0	0	65.0685	0	1	2.23158
No.1122	3.5	2.76667	M	0	0	15	0	0	0	0	0	103	11.6	13.3	34.8	0.33	30	98	9.49	4.3	13	101	12	4.6	988	12.2	1.04	1.12	4.9	9.83	66	0.951456	10		0	0	0	0	0	10.4781	1	0	11.2621
No.1123	8	15.0333	F	1	0	6	0	0	0	0	0	402	10.9	12.3	31.4	0.44	30	41	8.3		9	107	12	2.1	851					6.91	31	0.10199	8		0	0	0	0	0	58.1766	0	0	2.71144
No.1124	7.9	19.4	M	0	0	34	0	0	0	0	0	314	10	10.6	24.2	0.31	10	23	6.05	1.8	15	103	12	2.9	296	10.8	3.27	0.99	0.9	11.62	28	0.0732484	5		0	0	0	0	0	27.0224	0	0	3.18471
No.1125	7.5	55.9667	M	0	1	3	0	0	0	0	0	137					34	48	1.77	0.38	9	65	12	13	272				0.5	10.6	131	0.350365	13		0	0	0	0	1	12.9245	1	0
No.1126	5.7	3.43333	F	1	0	5	0	0	0	0	0	373	10.8	12.6	30.2	0.4	27	55	8.27	4.61	80	219	11	3.5	351	12.5	3.54	1.08	2.9	10.93	57	0.147453	5		0	0	0	0	0	34.1263	0	0	2.89544
No.1127	3.5	45.5667	F	1	0	20	0	0	0	0	0	233	9.4	9.8	20	0.22	33	90	6.9		18	138	11	3.4	777	8.5	1.26	0.73	1.3	9.03	2	0.386266	5		0	0	0	0	0	25.8029	1	0	4.03433
No.1128	5	2	F	1	0	11	0	0	0	0	0	533	11.5	13.9	36.6	0.61	76	205	6.84	0.45	38	186	11	1.5					0.6	11.47	72	0.384615	8		0	0	0	0	0	46.4691	1	0	2.1576
No.1129	12.4	113.533	M	0	0	53	0	0	0	0	0	363	11.1	13.1	32.9	0.49	24	35	6.7		34	219	11	2.4	995	9.9	3.56	0.92	3.3	11.91	91	0.0964187	5		1	0	0	0	0	30.4786	0	1	3.05785
No.1130	15	73.5667	M	0	0	16	0	0	0	0	0	282	9.4	9.5	18.7	0.28	28	42	4.7		12	89	11	1.2	939				0.8	5.73	79	0.148936	8		0	0	0	0	0	49.2147	0	0	3.33333
No.1131	8	11.5333	M	0	0	12	0	0	0	0	0	105	11.5	14.1	36.2	0.18	27	54	4	0.6	16	115	11	1.8	619				1.1	5.32	19	0.514286	10		1	0	0	0	0	19.7368	1	1	10.9524
No.1132	6	9.43333	F	1	0	18	0	0	0	0	0	274	10.6	11.5	28.5	0.42	9	43	2.71	1			11	0.6		15.5		1.36	0.8	6.17	85	0.156934	5		0	0	0	0	0	44.4084	0	0	3.86861
No.1133	14.5	42.0333	F	1	0	5	1	0	0	0	0	241	10.8	11.2	31.1	0.26	287	124	39.9		218	282	11	1.5	783	20.6	4.41	1.92	0.9	4.15	50	0.514523	7		0	0	0	0	0	58.0723	1	0	4.48133
No.1134	2.88	0.533333	M	0	0	191	1	0	0	0	0	14	11.8	17.8	39.3	0.31	118	152	174.95	130.84	155	1846	11	2	133	14.2	1.14	1.23	2.6	5.15	83	10.8571	12		1	0	0	0	0	2.71845	1	1	84.2857
No.1135	9.1	5.03333	M	0	0	10	0	0	0	0	0	93	10	9.6	22.4	0.09	40	253	47.1		9	93	10	3	4200	11.5	2.05	1.06	3.3	3.75	14	2.72043	12		0	0	0	0	0	24.8	1	0	10.7527
No.1136	5	1.56667	F	1	0	30	0	0	0	0	0	347	13.9	24.1	52.2	0.49	17	22	26		326	278	10	1.5	198	11	4.64	0.95	1.9	13.14	91	0.0634006	5		0	0	0	0	0	26.4079	0	0	4.00576
No.1137	9.45	3.66667	M	0	0	9	0	0	0	0	0	184	10.3	11.3	25.7	0.27	39	35	3.76	1.62	10	99	10	1.1		12.4	1.49	1.07	1.6	4.78	10	0.190217	7		0	0	0	0	0	38.4937	0	0	5.59783
No.1138	13	28.9	F	1	0	47	0	0	0	0	0	644	9.9	10.5	22.9	0.64	33	44	1.86	0.17	45	154	10	1.2	469	9.8	3.96	0.83	1.4	15.04	44	0.068323	5		0	0	1	0	0	42.8191	0	1	1.53727
No.1139	10	12.7	M	0	1	3	1	0	0	0	0	164	11.6	18	38.2	0.21	359.2	528.2	193		843	391.76	10	2.7	413				1.6	1.27	29	3.22073	16		0	0	0	0	1	129.134	1	0	7.07317
No.1140	7.6	12.3333	F	1	0	25	0	0	0	0	0	376	9.2	9.6	18.6	0.35	40	57	8.5		37	163	9	2.6	572	10.3	4.45	0.94	3.5	3.96	15	0.151596	5		0	0	0	0	0	94.9495	0	0	2.44681
No.1141	3.5	1.93333	F	1	0	43	1	0	0	0	0	251	8.8	9.4	15.5	0.26	142.4	445.2	116.9		51	271.83	9	4.4	2282	14.4	2.31	1.24	4.4	1.9	91	1.77371	11		0	0	0	0	0	132.105	1	0	3.50598
No.1142	10	32	F	1	0	19	0	0	0	0	0	92	10.7	17.3	33.8	0.13	11	21	10.72	3.74	11	70	8	7.2	255	14.6	3.54	1.26	4.6	8.52	180	0.228261	12		0	0	0	0	0	10.7981	0	0	11.6304
No.1143	8	4.7	M	0	0	12	0	0	0	0	0	502	9.1	9.4	17.3	0.48	15	21	6.15	3	12	187	8	2.2	242				2.2	17.98	118	0.0418327	8		0	0	0	0	0	27.9199	0	0	1.81275
No.1144	30	27.7	F	1	0	9	0	0	0	0	0	247	10.3	11.1	26.4	0.25	13	59	3.57	1.62	17	138	8	4.2	599	12.4	2.29	1.07	0.8	5.76	11	0.238866	5		1	0	0	0	0	42.8819	0	1	4.17004
No.1145	17	92.6333	M	0	0	9	0	0	0	0	0	263	10	11.1	23.6	0.26	15	27	8.87	3.23	14	125	6	1.1	362	11	4.68	1.01	0.6	8.66	26	0.102662	5		1	0	0	0	0	30.3695	0	1	3.80228
No.1146	20.1	63.6333	M	0	0	10	0	0	0	0	0	218	10.2	12.1	26.2	0.22	18	31	11.1		9	140			912				1.2	13.91	53	0.142202	13		0	0	0	0	0	15.6722	0	0	4.6789
No.1147	8.8	10.4	M	0	0	8	1	0	0	0	0	478	8.7	8.9	13.4	0.41	147	84	7.75	4.37	130	203		2.8	463				1.6	20.58	57	0.175732	12		0	0	0	0	0	23.2264	0	0	1.82008
